# Supplementary material for: Pro-inflammatory macrophage activation does not require inhibition of oxidative phosphorylation
Source: EMBO Rep. 2025 Jan 3;26(4):982–1002. doi: 10.1038/s44319-024-00351-y (PMC11850891; doi:10.1038/s44319-024-00351-y)
Supplement: Supplementary file 3 — Source data Fig. 1 [file 44319_2024_351_MOESM3_ESM.zip]

Archive with 26 entries (17 files):
- 1B/
- 1B/LPS Trace.xls
- 1C/
- 1C/LPS ATP Linked and Maximal.xls
- 1E/
- 1E/Pam3, PIC, Both Trace.xls
- 1F/
- 1F/Pam3, PIC, Both ATP Linked and Maximal.xls
- 1G/
- 1G/Pam3, PIC, Both Aspect Ratio.xls
- 1H/
- 1H/B3.tif
- 1H/C3.tif
- 1H/D3.tif
- 1H/E4.tif
- 1I/
- 1I/Pam3, PIC, Both Membrane Potential.xls
- 1J/
- 1J/Both_08_0_color_image.tif
- 1J/control_03_0_color_image.tif
- 1J/PAM3_02_0_color_image.tif
- 1J/PIC_02_0_color_image.tif
- 1K/
- 1K/Pam3, PIC, Both FLIM.xls
- .DS_Store
- README FIG 1.rtf
