# Supplementary material for: Pro-inflammatory macrophage activation does not require inhibition of oxidative phosphorylation
Source: EMBO Rep. 2025 Jan 3;26(4):982–1002. doi: 10.1038/s44319-024-00351-y (PMC11850891; doi:10.1038/s44319-024-00351-y)
Supplement: Supplementary file 3 — Source data Fig. 1 [file 44319_2024_351_MOESM3_ESM.zip › 1B/LPS Trace.xls]

## Sheet: Sheet1
Figure 1
Panel B
	Time (min)	NT		50 ng/mL LPS
		AVG	SE	AVG	SE
	1.05184	4.53664	0.140109	3.02762	0.0927659
	5.51186	4.50427	0.134492	3.012	0.0934661
	9.97214	4.50113	0.139143	3.01527	0.090203
	14.427	1.75894	0.0530183	1.72029	0.0424737
	18.8832	1.70002	0.0288186	1.63507	0.0260915
	23.3323	1.71613	0.038732	1.64419	0.0256672
	27.9042	6.90531	0.559165	2.17438	0.0468461
	32.3639	6.90972	0.507302	2.20223	0.0523804
	36.8245	7.17331	0.484658	2.28865	0.058146
	41.4015	1.42149	0.0400818	1.31674	0.0313463
	45.8675	1.27397	0.0157563	1.28884	0.0300041
	50.3315	1.28166	0.0199858	1.23931	0.0271398
