# Supplementary material for: Pro-inflammatory macrophage activation does not require inhibition of oxidative phosphorylation
Source: EMBO Rep. 2025 Jan 3;26(4):982–1002. doi: 10.1038/s44319-024-00351-y (PMC11850891; doi:10.1038/s44319-024-00351-y)
Supplement: Supplementary file 3 — Source data Fig. 1 [file 44319_2024_351_MOESM3_ESM.zip › 1C/LPS ATP Linked and Maximal.xls]

## Sheet: Sheet1
Figure 1
Panel C
	ATP Linked				Maximal Respiration
	Experiment Cells D0	NT	50 ng/mL LPS		Experiment Cells D0	NT	50 ng/mL LPS
	7/26/22 D0 low	4.08499	2.11345		7/26/22 D0 low	7.96633	2.64982
	7/26/22 high	3.96933	2.2		7/26/22 high	7.45413	2.47
	8/16/22 M1	2.87628	1.88798		8/16/22 M1	4.63631	2.69466
	8/16/22 M2	2.76179	0.603869		8/16/22 M2	5.10964	0.799491
	8/23/22 New CMG	3.61692	2.93265		8/23/22 New CMG	10.7736	6.04302
	2022-09-06	2.79462	1.374		2022-09-06	5.89549	1.48414
