# Supplementary material for: Pro-inflammatory macrophage activation does not require inhibition of oxidative phosphorylation
Source: EMBO Rep. 2025 Jan 3;26(4):982–1002. doi: 10.1038/s44319-024-00351-y (PMC11850891; doi:10.1038/s44319-024-00351-y)
Supplement: Supplementary file 3 — Source data Fig. 1 [file 44319_2024_351_MOESM3_ESM.zip › 1E/Pam3, PIC, Both Trace.xls]

## Sheet: Sheet1
Figure 1
Panel E
	Time (min)	NT-WT BMDM		50 TLR2-WT BMDM		1 ug/mL TLR3-WT BMDM		TLR2 + TLR3-WT BMDM
		AVG	SE	AVG	SE	AVG	SE	AVG	SE
	1.05012	4.66599	0.125598	4.73887	0.0664469	5.66482	0.133672	2.55549	0.137489
	5.48047	4.67757	0.132495	4.73066	0.0550699	5.72007	0.134331	2.5725	0.134688
	9.90105	4.69123	0.122313	4.74246	0.0607252	5.74864	0.133649	2.559	0.133044
	14.3237	1.7257	0.0661457	1.97225	0.0726258	2.16411	0.0228531	1.43397	0.0839658
	18.7543	1.67383	0.0534564	1.90045	0.06329	2.06517	0.0322867	1.40236	0.0840765
	23.1826	1.69961	0.0440305	1.92126	0.0702256	2.03345	0.0245918	1.37553	0.0812037
	27.7209	9.50513	0.669688	5.58302	0.442097	8.37703	0.265248	1.59969	0.0927855
	32.151	9.01324	0.47034	5.78058	0.518424	8.19157	0.260968	1.62106	0.0888814
	36.5865	9.26455	0.437933	5.77505	0.518039	8.31062	0.272439	1.63293	0.099082
	41.1264	1.18317	0.0490364	1.28585	0.0523816	1.26305	0.032485	0.991127	0.0886293
	45.5543	1.18027	0.0329606	1.29463	0.0483548	1.29265	0.0266345	1.0478	0.112804
	49.9879	1.2644	0.0280214	1.3522	0.0387083	1.35953	0.0288812	1.05563	0.102598
