# Supplementary material for: Pro-inflammatory macrophage activation does not require inhibition of oxidative phosphorylation
Source: EMBO Rep. 2025 Jan 3;26(4):982–1002. doi: 10.1038/s44319-024-00351-y (PMC11850891; doi:10.1038/s44319-024-00351-y)
Supplement: Supplementary file 3 — Source data Fig. 1 [file 44319_2024_351_MOESM3_ESM.zip › 1F/Pam3, PIC, Both ATP Linked and Maximal.xls]

## Sheet: Sheet1
Figure 1
Panel F
	ATP Linked						Maximal Respiration
	Experiment Cells D0	Vehicle	50 ng/mL TLR2	TLR3	50 2 + 3		Experiment Cells D0	Vehicle	50 ng/mL TLR2	TLR3	50 2 + 3
	2021-06-22	1.31893	1.32532	1.39543	0.102281		2021-06-22	6.71953	5.08393	5.7034	0.882952
	2021-07-06	2.3315	1.33852	2.47163	0.245021		2021-07-06	4.66979	2.44887	3.90513	0.296499
	2021-08-09	2.4498	2.70885	3.61792	0.742633		2021-08-09	5.27171	4.84895	5.05409	0.712734
	2022-09-20	2.56	2.34	3.92	0.62		2022-09-20	6.31	4.13	5.32	0.755428
	9/27/22 M1	2.6	2.44	3.96	0.59		9/27/22 M1	5.99	4.51	4.19	0.66
	9/27/22 M2	2.81	2.5	4.11	0.49		9/27/22 M2	5.7	4.28	4.22	0.52
