# Supplementary material for: Pro-inflammatory macrophage activation does not require inhibition of oxidative phosphorylation
Source: EMBO Rep. 2025 Jan 3;26(4):982–1002. doi: 10.1038/s44319-024-00351-y (PMC11850891; doi:10.1038/s44319-024-00351-y)
Supplement: Supplementary file 3 — Source data Fig. 1 [file 44319_2024_351_MOESM3_ESM.zip › 1G/Pam3, PIC, Both Aspect Ratio.xls]

## Sheet: Sheet1
Figure 1
Panel G
	NT		TLR2		TLR3		TLR2+3
	Image	AR	Image	AR	Image	AR	Image	AR
	Image 1	2.58761	image 14	2.67194	image 27	2.39742	image 40	1.76414
	Image 2	2.69907	image 15	2.8488	image 29	2.68253	image 41	1.72116
	Image 3	2.78876	image 16	2.82468	image 30	2.86494	image 42	1.87443
	Image 4.1	2.34953	image 16.2	2.36054	image 30.2	2.91276	image 42.2	1.72516
	Image 5	2.54184	iamge 17	3.38547	image 31	2.85295	image 45.1	1.8251
	image 5.2	2.51189	image 18.1	3.3371	image 32	3.31748	image 45.2	1.80592
	Image 6	2.66561	image 18.2	2.50237	image 33	3.18946	image 46	1.83163
	Image 7	2.44549	image 19	2.57484	image 35	2.84806
	image 7.2	2.19203
	image 8	2.64235
