# Supplementary material for: Pro-inflammatory macrophage activation does not require inhibition of oxidative phosphorylation
Source: EMBO Rep. 2025 Jan 3;26(4):982–1002. doi: 10.1038/s44319-024-00351-y (PMC11850891; doi:10.1038/s44319-024-00351-y)
Supplement: Supplementary file 3 — Source data Fig. 1 [file 44319_2024_351_MOESM3_ESM.zip › 1I/Pam3, PIC, Both Membrane Potential.xls]

## Sheet: Sheet1
Figure 1
Panel I
	D0	Ctl	Pam3	PIC	Pam3 + PIC
	3/19/24 M1	1	1.17164	1.05125	1.00572
	3/19/24 M2	1	1.1896	1.05715	1.02301
	2024-04-02	1	1.33352	1.06418	1.03196
	2024-04-03	1	1.65846	1.31267	1.25982
