# Supplementary material for: Pro-inflammatory macrophage activation does not require inhibition of oxidative phosphorylation
Source: EMBO Rep. 2025 Jan 3;26(4):982–1002. doi: 10.1038/s44319-024-00351-y (PMC11850891; doi:10.1038/s44319-024-00351-y)
Supplement: Supplementary file 3 — Source data Fig. 1 [file 44319_2024_351_MOESM3_ESM.zip › 1K/Pam3, PIC, Both FLIM.xls]

## Sheet: Sheet1
Figure 1
Panel K
	Ctl	Pam3	Poly I:C	Pam3 + Poly I:C
	1202	681	873	1079
	1099	839	1009	1044
	1026	832	1146	1192
	1008	831	799	945
	1061	859	1013	954
	1025	789	952	920
	1066	713	904	1016
	1019	749	883	986
	811	565	822	1081
	922	730	823	930
	1086	740	940	1003
	1249	841	898	998
	1019	811	855	1004
	905	794	891	1148
	888	750	794	946
	923	1015	773	1017
	1000	919	985	1018
	903	838	813	954
	997	1181	1208	1007
	1065	678	878	1015
	1063	705	891	1049
	1216	958	753	970
	1481	941	1156	1127
	1061	841	885	1083
	1104	802	826	960
	1096	843	966	966
	1048	868	959	1008
	963	852	775	1099
	923	927	796	792
	959	640	751	1113
	961	1033	825	1129
	881	913	864	864
	967	623	1252	1150
	1004	960	814	1079
	925	922	881	1109
	1019	854	840	986
	910	788	900	936
	900	994	771	1089
	892	818	766	1280
	924	856	792	942
	885	841	977	837
	1061	824	999	773
	844	751	726	1147
	838	854	1010	931
	796	896	1023	711
	848	901	957	942
	898	848	933	850
	918	1001	1107	714
	772	644	719	1241
	815	814	880	856
		704	1062	975
		600	962	941
		552	1285	892
		726	1069	928
		580	986	829
		688	931	889
		714	1038	833
		603	1173	783
		616	1262	1021
		587	1157	842
				999
				1104
				1161
				991
				991
				1057
				1055
				799
				1183
				945
				1023
				1073
				1034
				1041
				892
				1066
				972
				910
				1106
				967
