# Supplementary material for: Pro-inflammatory macrophage activation does not require inhibition of oxidative phosphorylation
Source: EMBO Rep. 2025 Jan 3;26(4):982–1002. doi: 10.1038/s44319-024-00351-y (PMC11850891; doi:10.1038/s44319-024-00351-y)
Supplement: Supplementary file 4 — Source data Fig. 2 [file 44319_2024_351_MOESM4_ESM.zip]

Archive with 18 entries (10 files):
- 2D/
- 2D/Plus IFNy ATP Linked and Maximal.xls
- 2G/
- 2G/IFNAR KO Pam3 + IFNbeta .xls
- 2F/
- 2F/LPS + IFNy ATP Linked and Maximal.xls
- 2A/
- 2A/MyD88 KO Trace.xls
- 2C/
- 2C/50 LPS MyD88 KO TRIF KO ATP Linked and Maximal.xls
- 2B/
- 2B/MyD88 KO TRIF KO ATP Linked and Maximal.xls
- .DS_Store
- 2H/
- 2H/IFNAR KO Pam3 + IFNgamma.xls
- README FIG 2.rtf
- 2E/
- 2E/LPS + IFNy Trace.xls
