# Supplementary material for: Pro-inflammatory macrophage activation does not require inhibition of oxidative phosphorylation
Source: EMBO Rep. 2025 Jan 3;26(4):982–1002. doi: 10.1038/s44319-024-00351-y (PMC11850891; doi:10.1038/s44319-024-00351-y)
Supplement: Supplementary file 4 — Source data Fig. 2 [file 44319_2024_351_MOESM4_ESM.zip › 2D/Plus IFNy ATP Linked and Maximal.xls]

## Sheet: Sheet1
Figure 2	Main
Panel D
	ATP Linked (pmol O2/min/1e3 cells)						Maximal (pmol O2/min/1e3 cells)
	NT	Ifng	TLR2 + IFNg	TLR3 + IFNg			NT	Ifng	TLR2 + IFNg	TLR3 + IFNg
	2.29358	2.16333	0.175984	2.97669			6.46	2.92	0.404011	3.91655
	1.74312	2.34667	0.241649	1.53072			6.08	4.28	2.01132	2.03947
	2.27523	1.98	0.199906	3.17384			6.61	5.24	0.21768	7.07025
	2.01835	2.50333	1.29725	2.3886			4.98	5.39	1.02219	4.38
