# Supplementary material for: Pro-inflammatory macrophage activation does not require inhibition of oxidative phosphorylation
Source: EMBO Rep. 2025 Jan 3;26(4):982–1002. doi: 10.1038/s44319-024-00351-y (PMC11850891; doi:10.1038/s44319-024-00351-y)
Supplement: Supplementary file 4 — Source data Fig. 2 [file 44319_2024_351_MOESM4_ESM.zip › 2F/LPS + IFNy ATP Linked and Maximal.xls]

## Sheet: Sheet1
Figure 2	Main
Panel F
	ATP Linked						Maximal Respiration
	Experiment Cells D0	NT	10 ng/mL LPS	20 ng/mL IFNy	10 + IFNy		Experiment Cells D0	NT	10 ng/mL LPS	20 ng/mL IFNy	10 + IFNy
	7/26/22 high	3.96933	4.75358	4.43534	0.43		7/26/22 high	7.45413	9.84	9.81891	0.29
	8/16/22 M1	2.87628	3.57054	3.50812	0.342603		8/16/22 M1	4.63631	7.63192	5.34555	0.33943
	8/16/22 M2	2.76179	3.40638	3.83736	0.226529		8/16/22 M2	5.10964	6.98069	6.93951	0.390713
	8/23/22 New CMG	3.61692	3.73054	4.04639	0.485076		8/23/22 New CMG	10.7736	8.08555	8.22593	0.651736
