# Supplementary material for: Pro-inflammatory macrophage activation does not require inhibition of oxidative phosphorylation
Source: EMBO Rep. 2025 Jan 3;26(4):982–1002. doi: 10.1038/s44319-024-00351-y (PMC11850891; doi:10.1038/s44319-024-00351-y)
Supplement: Supplementary file 4 — Source data Fig. 2 [file 44319_2024_351_MOESM4_ESM.zip › 2A/MyD88 KO Trace.xls]

## Sheet: Sheet1
Figure 2	Main
Panel A
	Time (min)	NT-WT BMDM		NT-MyD88 KO BMDM		TLR2 + TLR3-WT BMDM		TLR2 + TLR3-MyD88 KO BMDM
	1.04983	4.5062	0.216814	4.14326	0.0299532	2.50568	0.098801	5.47452	0.0201182
	5.47448	4.42854	0.22145	4.14182	0.0333092	2.50768	0.0956854	5.5041	0.00891924
	9.90252	4.39231	0.26047	4.13469	0.0293681	2.51074	0.0877038	5.50952	0.0214609
	14.3285	1.76517	0.072317	1.70346	0.0328303	2.09879	0.0770944	2.09626	0.109066
	18.759	1.77381	0.0936002	1.67132	0.0241815	2.11261	0.0937918	2.10223	0.124579
	23.1909	1.7627	0.0944412	1.6831	0.0177258	2.06851	0.108563	2.08723	0.106763
	27.7289	7.02776	0.486674	6.87156	0.160588	2.0393	0.104384	6.94621	0.0535875
	32.1613	6.53303	0.608253	6.7623	0.078082	2.06235	0.0920026	6.42335	0.0744858
	36.5996	6.65977	0.65449	6.88017	0.0297092	2.05139	0.0818825	6.45475	0.0856233
	41.1347	1.22912	0.035592	1.24598	0.0390991	1.55785	0.0584606	1.22587	0.144344
	45.5668	1.1793	0.0509167	1.1996	0.0310799	1.52825	0.0480262	1.24106	0.141096
	49.9982	1.24543	0.0498323	1.25435	0.0261636	1.53348	0.044134	1.269	0.153078
