# Supplementary material for: Pro-inflammatory macrophage activation does not require inhibition of oxidative phosphorylation
Source: EMBO Rep. 2025 Jan 3;26(4):982–1002. doi: 10.1038/s44319-024-00351-y (PMC11850891; doi:10.1038/s44319-024-00351-y)
Supplement: Supplementary file 4 — Source data Fig. 2 [file 44319_2024_351_MOESM4_ESM.zip › 2C/50 LPS MyD88 KO TRIF KO ATP Linked and Maximal.xls]

## Sheet: Sheet1
Figure 2	Main
Panel C
		ATP-linked					Maximal
		NT	LPS	TRIF KO	TRIF KO + LPS		NT	LPS	TRIF KO	TRIF KO + LPS
	n=1	1.69689	0.226715	1.77477	1.35998		6.11429	1.37083	6.52355	4.5309
	n=2	1.85289	0.029718	1.98468	0.948616		6.06006	2.50333	7.04009	5.49639
	n=3	2.20587	0.744786	2.38728	2.11232		4.41582	0.863489	4.59458	3.05269
		ATP-linked					Maximal
		NT	LPS	MyD88 KO	MyD88 KO + LPS		NT	LPS	MyD88 KO	MyD88 KO + LPS
	n=1	1.74507	0.250204	1.44841	1.19758		6.07912	2.08879	4.4557	4.09674
	n=2	2.27886	0.636221	1.62069	1.63936		6.61364	1.98717	4.60171	2.89655
	n=3	1.90699	0.607912	2.09687	3.03855		4.39065	0.863489	5.81827	3.05269
