# Supplementary material for: Pro-inflammatory macrophage activation does not require inhibition of oxidative phosphorylation
Source: EMBO Rep. 2025 Jan 3;26(4):982–1002. doi: 10.1038/s44319-024-00351-y (PMC11850891; doi:10.1038/s44319-024-00351-y)
Supplement: Supplementary file 4 — Source data Fig. 2 [file 44319_2024_351_MOESM4_ESM.zip › 2B/MyD88 KO TRIF KO ATP Linked and Maximal.xls]

## Sheet: Sheet1
Figure 2	Main
Panel B
	WILDTYPE							MyD88 KO
	NO TREATMENT							NO TREATMENT
		2023-05-24	2023-05-30	2023-05-31	2023-06-01	2023-06-02			2023-05-24	2023-05-30	2023-05-31	2023-06-01	2023-06-02
	ATP-Linked Respiration	2.9562	3.20803	3.00983	2.59477	2.64216		ATP-Linked Respiration	2.63037	2.55589	2.68648	2.47415	2.46104
	TLR2 + TLR3							TLR2 + TLR3
	ATP-Linked Respiration	0.445805	0.426764	0.539688	0.885791	0.418652		ATP-Linked Respiration	2.98409	3.50653	3.9401	3.33457	3.41208
	WILDTYPE							TRIF KO
	NO TREATMENT							NO TREATMENT
		2023-05-24	2023-05-30	2023-05-31	2023-06-01	2023-06-02			2023-05-24	2023-05-30	2023-05-31	2023-06-01	2023-06-02
	ATP-Linked Respiration	3.05789	3.08723	3.16917	2.80653	3.15993		ATP-Linked Respiration	3.05308	3.16617	3.25102	2.5708	2.96912
	TLR2 + TLR3							TLR2 + TLR3
	ATP-Linked Respiration	0.721496	0.377215	0.543087	0.741674	0.480197		ATP-Linked Respiration	2.05656	1.65668	2.05792	1.68758	2.82888
	WILDTYPE							MyD88 KO
	NO TREATMENT							NO TREATMENT
		2023-05-24	2023-05-30	2023-05-31	2023-06-01	2023-06-02			2023-05-24	2023-05-30	2023-05-31	2023-06-01	2023-06-02
	Maximal Respiration	5.14198	4.26414	5.68103	5.30938	5.8154		Maximal Respiration	4.73427	4.39164	6.15386	5.39796	5.65319
	TLR2 + TLR3							TLR2 + TLR3
	Maximal Respiration	0.697975	0.723969	0.654853	0.983309	0.670752		Maximal Respiration	3.00065	3.47729	6.2599	3.60903	5.69117
	WILDTYPE							TRIF KO
	NO TREATMENT							NO TREATMENT
		2023-05-24	2023-05-30	2023-05-31	2023-06-01	2023-06-02			2023-05-24	2023-05-30	2023-05-31	2023-06-01	2023-06-02
	Maximal Respiration	5.53919	5.7439	6.80546	5.86833	7.00999		Maximal Respiration	5.87283	6.4337	7.83088	6.00105	7.12147
	TLR2 + TLR3							TLR2 + TLR3
	Maximal Respiration	0.719665	0.770623	0.712518	1.11459	0.554434		Maximal Respiration	2.41496	2.26689	3.45149	2.32757	3.8666
