# Supplementary material for: Pro-inflammatory macrophage activation does not require inhibition of oxidative phosphorylation
Source: EMBO Rep. 2025 Jan 3;26(4):982–1002. doi: 10.1038/s44319-024-00351-y (PMC11850891; doi:10.1038/s44319-024-00351-y)
Supplement: Supplementary file 4 — Source data Fig. 2 [file 44319_2024_351_MOESM4_ESM.zip › 2H/IFNAR KO Pam3 + IFNgamma.xls]

## Sheet: Sheet1
Figure 2	Main
Panel G
	ATP Linked						Maximal
	NT			2+ Gamma			NT			2+ Gamma
	WT	IFNAR KO		WT	IFNAR KO		WT	IFNAR KO		WT	IFNAR KO
	2.72013	2.45377		0.468195	0.48767		7.21045	7.9176		0.341896	0.417585
	2.29242	2.20461		0.437858	0.613367		6.71042	7.29012		0.370842	0.4879
	3.05506	2.88998		0.16067	0.342522		5.49818	6.32637		0.21768	0.353865
	2.58565	2.61526		1.7	2.25529		7.21891	7.41654		2.01132	3.13853
