# Supplementary material for: Pro-inflammatory macrophage activation does not require inhibition of oxidative phosphorylation
Source: EMBO Rep. 2025 Jan 3;26(4):982–1002. doi: 10.1038/s44319-024-00351-y (PMC11850891; doi:10.1038/s44319-024-00351-y)
Supplement: Supplementary file 4 — Source data Fig. 2 [file 44319_2024_351_MOESM4_ESM.zip › 2E/LPS + IFNy Trace.xls]

## Sheet: Sheet1
Figure 2	Main
Panel E
		NT		20 ng/mL IFNy		10 ng/mL LPS		10 + IFNy
	Time (min)	AVG	SE	AVG	SE	AVG	SE	AVG	SE
	1.05007	5.10781	0.139218	5.83554	0.0585902	5.8073	0.277125	2.63544	0.0685614
	5.48348	5.06651	0.139716	5.80114	0.0645544	5.76544	0.275919	2.60577	0.0560689
	9.91733	5.02321	0.148969	5.77172	0.0645817	5.72235	0.27921	2.58617	0.0523278
	14.3466	2.24997	0.0823466	2.47139	0.0576446	2.35971	0.191827	2.29266	0.0470398
	18.7849	2.13034	0.0434148	2.3112	0.0623239	2.19192	0.217715	2.26901	0.036069
	23.2166	2.20683	0.0862607	2.24543	0.0657596	2.1548	0.210346	2.23772	0.0340838
	27.7607	6.12207	0.225604	6.79836	0.151628	9.00402	0.677581	2.04145	0.0289415
	32.1936	6.05611	0.215559	6.62365	0.0945356	8.51277	0.707052	2.01618	0.028495
	36.6347	6.25675	0.209923	6.65035	0.0861555	8.36334	0.686426	1.99579	0.0296351
	41.1772	1.80948	0.0681817	1.5845	0.1064	1.37747	0.248697	1.8101	0.0338929
	45.6098	1.60497	0.0441153	1.45393	0.0950603	1.35851	0.237115	1.81294	0.0374312
	50.0234	1.6359	0.0858366	1.4517	0.0920321	1.38568	0.230867	1.76893	0.0314381
