# Supplementary material for: Pro-inflammatory macrophage activation does not require inhibition of oxidative phosphorylation
Source: EMBO Rep. 2025 Jan 3;26(4):982–1002. doi: 10.1038/s44319-024-00351-y (PMC11850891; doi:10.1038/s44319-024-00351-y)
Supplement: Supplementary file 5 — Source data Fig. 3 [file 44319_2024_351_MOESM5_ESM.zip]

Archive with 16 entries (9 files):
- 3G/
- 3G/Human ATP Linked and Maximal.xls
- 3B/
- 3B/Pam3, PIC, Both Itaconate and Succ Abun.xls
- 3D/
- 3D/IRG1 KO Itaconate and Succinate Abun.xls
- 3C/
- 3C/LPS, IFNy, Both Itaconate and Succ Abun.xls
- README FIG 3.rtf
- .DS_Store
- 3F/
- 3F/IRG1 KO ATP Linked and Maximal.xls
- 3E/
- 3E/IRG1 KO Trace.xls
- 3H/
- 3H/Human Itaconate and Succinate.xls
