# Supplementary material for: Pro-inflammatory macrophage activation does not require inhibition of oxidative phosphorylation
Source: EMBO Rep. 2025 Jan 3;26(4):982–1002. doi: 10.1038/s44319-024-00351-y (PMC11850891; doi:10.1038/s44319-024-00351-y)
Supplement: Supplementary file 5 — Source data Fig. 3 [file 44319_2024_351_MOESM5_ESM.zip › 3G/Human ATP Linked and Maximal.xls]

## Sheet: Sheet1
Figure 3	Main
Panel G
		Control			LPS
		ATP-Linked	Maximal		ATP-Linked	Maximal
	n=1; 12/23/2018	2.26685	4.30135		4.4639	8.05746
	n=2; 10/27/2018	3.19338	10.4907		4.57784	12.2584
	n=3; 10/20/2018	2.76291	6.22831		3.74952	5.90543
	n=4 P1; 10/11/2018	8.04358	16.2402		6.91327	10.6241
	n=5 P2; 10/11/2018	10.1063	19.2856		10.0024	15.5693
