# Supplementary material for: Pro-inflammatory macrophage activation does not require inhibition of oxidative phosphorylation
Source: EMBO Rep. 2025 Jan 3;26(4):982–1002. doi: 10.1038/s44319-024-00351-y (PMC11850891; doi:10.1038/s44319-024-00351-y)
Supplement: Supplementary file 5 — Source data Fig. 3 [file 44319_2024_351_MOESM5_ESM.zip › 3B/Pam3, PIC, Both Itaconate and Succ Abun.xls]

## Sheet: Sheet1
Figure 3	Main
Panel B
	itaconate
	Experiment Cells D0	Vehicle	50 ng/mL TLR2	TLR3	TLR2 + 3
	2021-12-07	0.739082	9.02581	6.71233	9.5945
	2022-01-18	0.626515	9.645	6.35821	8.77578
	2022-01-25	0.797879	12.2932	7.43452	7.8052
	2020-11-15	0.0599985	17.6897	12.5679	10.5207
	12/4/20 M1	0.02	8.99	7.11	7.93
	12/4/20 M2	0.02	4.86	6.43	9.83
	12/4/20 M3	0.27	6.62	8.58	12.88
	succinate
	Experiment Cells D0	Vehicle	50 ng/mL TLR2	TLR3	TLR2 + 3
	2021-12-07	0.323677	2.71057	1.83751	4.2314
	2022-01-18	0.224357	2.50224	1.36549	2.26912
	2022-01-25	0.349816	2.87083	1.63722	1.78679
	2020-11-15	0.526557	3.60918	2.10576	1.51258
	12/4/20 M1	0.21	1.83	1.19	1.14
	12/4/20 M2	0.27	0.74	0.66	0.67
	12/4/20 M3	0.36	1.77	1.98	2.5
