# Supplementary material for: Pro-inflammatory macrophage activation does not require inhibition of oxidative phosphorylation
Source: EMBO Rep. 2025 Jan 3;26(4):982–1002. doi: 10.1038/s44319-024-00351-y (PMC11850891; doi:10.1038/s44319-024-00351-y)
Supplement: Supplementary file 5 — Source data Fig. 3 [file 44319_2024_351_MOESM5_ESM.zip › 3D/IRG1 KO Itaconate and Succinate Abun.xls]

## Sheet: Sheet1
Figure 3	Main
Panel D
	WILDTYPE				IRG1 KO
	itaconate				itaconate
	Experiment Cells D0	Vehicle	LPS + IFNY		Experiment Cells D0	Vehicle	LPS + IFNY
	1/17/23 M1	0.062	14.667		1/17/23 M1	0.001	0.001
	1/17/23 M2	0.074	13.792		1/17/23 M2	0.001	0.002
	1/24/23 M1	0.241	10.228		1/24/23 M1	0.001	0.001
	1/24/23 M2	0.229	10.443		1/24/23 M2	0.001	0.002
	1/31/23 M1	0.104	10.011		1/31/23 M1	0.001	0.002
	1/31/23 M2	0.101	10.439		1/31/23 M2	0.002	0.002
	succinate				succinate
	Experiment Cells D0	Vehicle	LPS + IFNY		Experiment Cells D0	Vehicle	LPS + IFNY
	1/17/23 M1	0.224	4.858		1/17/23 M1	0.287	0.709
	1/17/23 M2	0.269	5.019		1/17/23 M2	0.355	0.627
	1/24/23 M1	0.249	2.537		1/24/23 M1	0.201	0.539
	1/24/23 M2	0.331	5.09		1/24/23 M2	0.3	0.621
	1/31/23 M1	0.25	4.385		1/31/23 M1	0.329	0.7
	1/31/23 M2	0.243	4.183		1/31/23 M2	0.329	0.88
