# Supplementary material for: Pro-inflammatory macrophage activation does not require inhibition of oxidative phosphorylation
Source: EMBO Rep. 2025 Jan 3;26(4):982–1002. doi: 10.1038/s44319-024-00351-y (PMC11850891; doi:10.1038/s44319-024-00351-y)
Supplement: Supplementary file 5 — Source data Fig. 3 [file 44319_2024_351_MOESM5_ESM.zip › 3C/LPS, IFNy, Both Itaconate and Succ Abun.xls]

## Sheet: Sheet1
Figure 3	Main
Panel C
	itaconate
	Experiment Cells D0	Vehicle	10 ng/mL LPS	20 ng/mL IFNy	LPS + IFNY
	2/14/23 M1	0.202	9.385	4.352	10.861
	2/14/23 M2	0.208	10.488	5.368	13.104
	2/21/23 M1	0.194	10.878	4.866	10.692
	2/21/23 M2	0.273	10.89	6.107	14.022
	2/28/23 M1	0.157	14.167	5.477	12.64
	2/28/23 M2	0.244	11.117	5.621	12.18
	succinate
	Experiment Cells D0	Vehicle	10 ng/mL LPS	20 ng/mL IFNy	LPS + IFNY
	2/14/23 M1	0.404	2.219	1.108	3.81
	2/14/23 M2	0.378	2.599	1.263	4.774
	2/21/23 M1	0.304	2.857	1.162	3.799
	2/21/23 M2	0.43	2.841	1.648	5.181
	2/28/23 M1	0.403	2.578	1.335	4.134
	2/28/23 M2	0.23	2.658	1.075	3.225
