# Supplementary material for: Pro-inflammatory macrophage activation does not require inhibition of oxidative phosphorylation
Source: EMBO Rep. 2025 Jan 3;26(4):982–1002. doi: 10.1038/s44319-024-00351-y (PMC11850891; doi:10.1038/s44319-024-00351-y)
Supplement: Supplementary file 5 — Source data Fig. 3 [file 44319_2024_351_MOESM5_ESM.zip › 3F/IRG1 KO ATP Linked and Maximal.xls]

## Sheet: Sheet1
Figure 3	Main
Panel F
	WILDTYPE							IRG1 KO
	NO TREATMENT							NO TREATMENT
		1/17/23 N1	1/17/23 N2	1/24/23 N3	1/24/23 N4				1/17/23 N1	1/17/23 N2	1/24/23 N3	1/24/23 N4
	ATP-Linked Respiration	2.81	3.92	3.6	3.52			ATP-Linked Respiration	2.74	3.19	2.95	2.97
	10 LPS + IFNy							10 LPS + IFNy
	ATP-Linked Respiration	0.76	0.39	0.41	0.32			ATP-Linked Respiration	0.85	0.3	0.3	0.301985
	WILDTYPE							IRG1 KO
	NO TREATMENT							NO TREATMENT
		1/17/23 N1	1/17/23 N2	1/24/23 N3	1/24/23 N4				1/17/23 N1	1/17/23 N2	1/24/23 N3	1/24/23 N4
	Maximal Respiration	9.19	11.31	9.31	10.08			Maximal Respiration	8.2	10	9.14	8.88
	10 LPS + IFNy							10 LPS + IFNy
	Maximal Respiration	0.72	0.54	0.53	0.45			Maximal Respiration	0.842979	0.68	0.39	0.45
