# Supplementary material for: Pro-inflammatory macrophage activation does not require inhibition of oxidative phosphorylation
Source: EMBO Rep. 2025 Jan 3;26(4):982–1002. doi: 10.1038/s44319-024-00351-y (PMC11850891; doi:10.1038/s44319-024-00351-y)
Supplement: Supplementary file 5 — Source data Fig. 3 [file 44319_2024_351_MOESM5_ESM.zip › 3E/IRG1 KO Trace.xls]

## Sheet: Sheet1
Figure 3	Main
Panel E
	Time (min)	NT-WT BMDM		LPS + IFNy-WT BMDM		LPS + IFNy-IRG1 KO BMDM		NT-IRG1 KO BMDM
	1.04955	5.41916	0.159624	1.90144	0.102811	2.4325	0.0184236	4.59577	0.0473299
	5.49292	5.42672	0.166415	1.88354	0.103508	2.39765	0.0187937	4.59232	0.0479925
	9.93941	5.46056	0.169481	1.85714	0.102579	2.37066	0.00993288	4.59795	0.0463524
	14.3746	1.87778	0.137673	1.57012	0.117077	2.1225	0.0158628	1.64792	0.0500531
	18.8151	1.83943	0.095788	1.48026	0.122899	2.08969	0.0153637	1.64082	0.0464667
	23.2557	1.84873	0.0948646	1.4491	0.12727	2.06925	0.0171157	1.65404	0.049293
	27.8091	10.5229	0.409073	1.4148	0.113324	1.83171	0.0193417	10.2697	0.143376
	32.2478	10.0496	0.292154	1.39912	0.116611	1.82199	0.0231964	9.99466	0.0947044
	36.6886	10.0713	0.337784	1.38188	0.114229	1.80442	0.0198635	9.91825	0.0733501
	41.2484	1.21873	0.104906	0.9777	0.132279	1.56	0.023503	1.10714	0.0470785
	45.6893	1.17896	0.122285	0.957637	0.133263	1.54232	0.0186201	1.09317	0.0470865
	50.1339	1.24599	0.135682	0.956428	0.131548	1.52574	0.022041	1.16638	0.0486247
