# Supplementary material for: Pro-inflammatory macrophage activation does not require inhibition of oxidative phosphorylation
Source: EMBO Rep. 2025 Jan 3;26(4):982–1002. doi: 10.1038/s44319-024-00351-y (PMC11850891; doi:10.1038/s44319-024-00351-y)
Supplement: Supplementary file 5 — Source data Fig. 3 [file 44319_2024_351_MOESM5_ESM.zip › 3H/Human Itaconate and Succinate.xls]

## Sheet: Sheet1
Figure 3	Main
Panel H
		ITACONATE				Succinate
		Control	LPS			Control	LPS
	n=1	0.0124935	4.55333			0.818092	2.06032
	n=2	0.0170126	3.87725			0.716228	1.35241
