# Supplementary material for: Pro-inflammatory macrophage activation does not require inhibition of oxidative phosphorylation
Source: EMBO Rep. 2025 Jan 3;26(4):982–1002. doi: 10.1038/s44319-024-00351-y (PMC11850891; doi:10.1038/s44319-024-00351-y)
Supplement: Supplementary file 6 — Source data Fig. 4 [file 44319_2024_351_MOESM6_ESM.zip]

Archive with 10 entries (6 files):
- 4B/
- 4B/Perm Seahorse.xls
- .DS_Store
- 4E/
- 4E/MPE for other TCA Cycle.xls
- README FIG 4.rtf
- 4A/
- 4A/Citrate Abundance.xls
- 4D/
- 4D/aKG and Fumarate MPE.xls
