# Supplementary material for: Pro-inflammatory macrophage activation does not require inhibition of oxidative phosphorylation
Source: EMBO Rep. 2025 Jan 3;26(4):982–1002. doi: 10.1038/s44319-024-00351-y (PMC11850891; doi:10.1038/s44319-024-00351-y)
Supplement: Supplementary file 6 — Source data Fig. 4 [file 44319_2024_351_MOESM6_ESM.zip › 4B/Perm Seahorse.xls]

## Sheet: Sheet1
Figure 4	Main
Panel B
	Pyr / Mal State 3
	Experiment Cells D0	NT	50 ng/mL TLR2	TLR3	TLR2 + 3	50 ng/mL LPS
	2024-02-13	3.36	4.5	4.74	2.26	3.72
	2024-02-20	4.21	6.61	5.88	3.02	3.6
	2024-02-27	6.91	8.55	7.59	3.97	4.75
	2024-03-05	4.38	5.66	5.73	3.17	2.95
	Succ / Rot State 3
	Experiment Cells D0	NT	50 ng/mL TLR2	TLR3	TLR2 + 3	50 ng/mL LPS
	2024-02-13	8.85	10.14	8.57	5.02	6.78
	2024-02-20	11.2	14.69	12.92	6.9	6.1
	2024-02-27	11.36	15.58	12.22	6.19	5.92
	2024-03-05	8.27	10.37	9.28	6.98	4.79
	Glu / Mal State 3
	Experiment Cells D0	NT	50 ng/mL TLR2	TLR3	TLR2 + 3	50 ng/mL LPS
	2024-02-13	6.92	10.11	8.79	4.03	7.74
	2024-02-20	6.56	9.63	7.44	3.51	4.85
	2024-02-27	7.24	10.21	9.64	4.01	5.29
	2024-03-05	5.73	6.93	7.35	4	4.1
	Citrate State 3
	Experiment Cells D0	NT	50 ng/mL TLR2	TLR3	TLR2 + 3	50 ng/mL LPS
	2024-02-13	1.15	2.21	3.17	0.41	2.1
	2024-02-20	1.68	3.77	4.57	0.74	2.71
	2024-02-27	2.85	4.58	4.99	1.15	2.75
	2024-03-05	1.06	1.7	4.36	0.52	1.23
