# Supplementary material for: Pro-inflammatory macrophage activation does not require inhibition of oxidative phosphorylation
Source: EMBO Rep. 2025 Jan 3;26(4):982–1002. doi: 10.1038/s44319-024-00351-y (PMC11850891; doi:10.1038/s44319-024-00351-y)
Supplement: Supplementary file 6 — Source data Fig. 4 [file 44319_2024_351_MOESM6_ESM.zip › 4E/MPE for other TCA Cycle.xls]

## Sheet: Sheet1
Figure 4	Main
Panel E
	13C Gluc - M+2 Citrate					13C Q -M+4 Citrate
	D0	NT	Pam3	Poly I:C	Both	D0	NT	Pam3	Poly I:C	Both
	2024-02-13	25.2	41.69	27.61	23.85	2024-02-13	19.45	19.89	27.27	38.94
	2024-02-20	23.14	39.66	28.39	10.92	2024-02-20	18.67	19.17	27.13	31.67
	2024-02-27	28.62	40.15	26.16	11.54	2024-02-27	22.67	17.34	27.29	34.16
	2024-03-05	25.57	40.94	25.92	16.77	2024-03-05	23.54	19.92	27.73	33.22
	13C Gluc - M+1 Itaconate					13C Q - M+4 Itaconate
	D0	NT	Pam3	Poly I:C	Both	D0	NT	Pam3	Poly I:C	Both
	2024-02-13	21.52	26.14	22.81	14.11	2024-02-13	25.74	25.33	32.37	35.65
	2024-02-20	18.82	21.16	22.01	6.23	2024-02-20	23.2	19.86	31.18	28.32
	2024-02-27	24.64	27.55	20.76	6.33	2024-02-27	27.88	26.58	30.51	30.61
	2024-03-05	21.21	28.04	20.97	9.74	2024-03-05	27.27	27.24	30.84	31.26
	13C Gluc - M+2 Succinate					13C Q - M+4 Succinate
	D0	NT	Pam3	Poly I:C	Both	D0	NT	Pam3	Poly I:C	Both
	2024-02-13	6.11	18.01	10.39	5.63	2024-02-13	16.16	28.3	33.86	44.31
	2024-02-20	6.74	24.23	13.94	2.47	2024-02-20	17.2	29.88	33.14	35.48
	2024-02-27	7.85	10.02	12.1	0.94	2024-02-27	22.2	22.31	35.13	40.38
	2024-03-05	9.09	13.66	12.51	2.98	2024-03-05	28.23	29.5	37.7	46.81
	13C Gluc - M+2 Malate					13C Q - M+4 Malate
	D0	NT	Pam3	Poly I:C	Both	D0	NT	Pam3	Poly I:C	Both
	2024-02-13	10.84	13.62	12.73	3.15	2024-02-13	25.63	20.86	35.05	35.02
	2024-02-20	7.51	16.1815	13.47	0.63	2024-02-20	23.12	24.04	33.6	30.11
	2024-02-27	13.36	6.99	10.27	0.38	2024-02-27	28.76	14.79	33.36	29.04
	2024-03-05	10.85	9.13	10.94	1.71	2024-03-05	29.03	19.19	35.26	32.47
	13C Gluc - M+2 Aspartate					13C Q - M+4 Aspartate
	D0	NT	Pam3	Poly I:C	Both	D0	NT	Pam3	Poly I:C	Both
	2024-02-13	11.35	14.8	12.26	2.69	2024-02-13	25.12	27.29	34.66	32.98
	2024-02-20	9.84	16.61	12.18	0.91	2024-02-20	23.59	29.46	33.16	25.59
	2024-02-27	12.91	10.28	10.73	1.09	2024-02-27	27.76	23.52	33.53	28.05
	2024-03-05	10.99	11.58	11.04	2.69	2024-03-05	28.3	26.79	33.62	28.35
