# Supplementary material for: Pro-inflammatory macrophage activation does not require inhibition of oxidative phosphorylation
Source: EMBO Rep. 2025 Jan 3;26(4):982–1002. doi: 10.1038/s44319-024-00351-y (PMC11850891; doi:10.1038/s44319-024-00351-y)
Supplement: Supplementary file 6 — Source data Fig. 4 [file 44319_2024_351_MOESM6_ESM.zip › 4A/Citrate Abundance.xls]

## Sheet: Sheet1
Figure 4	Main
Panel A
	citrate 459
	Experiment Cells D0	Vehicle	50 ng/mL TLR2	TLR3	TLR2 + 3
	2022-01-25	1.60553	1.55824	1.66875	6.55091
	2020-11-15	1.52077	2.23964	0.78072	9.23487
	12/4/20 M1	0.62	1.14	0.44	6.96
	12/4/20 M2	0.37	0.43	0.39	0.66
	12/4/20 M3	0.65	1.02	0.61	4.89
