# Supplementary material for: Pro-inflammatory macrophage activation does not require inhibition of oxidative phosphorylation
Source: EMBO Rep. 2025 Jan 3;26(4):982–1002. doi: 10.1038/s44319-024-00351-y (PMC11850891; doi:10.1038/s44319-024-00351-y)
Supplement: Supplementary file 6 — Source data Fig. 4 [file 44319_2024_351_MOESM6_ESM.zip › 4D/aKG and Fumarate MPE.xls]

## Sheet: Sheet1
Figure 4	Main
Panel D
	13C Gluc - M+2 AKG					13C Q - M+5 AKG
	D0	NT	Pam3	Poly I:C	Both	D0	NT	Pam3	Poly I:C	Both
	2024-02-13	14.14	25.52	18.51	4.16	2024-02-13	30.87	30.54	37.74	55.28
	2024-02-20	14.91	27.56	19.52	1.93	2024-02-20	28.54	26.01	37.53	55.36
	2024-02-27	16.51	21.5	16.17	0.31	2024-02-27	35.71	28.77	36.7	54.44
	2024-03-05	14.43	24.32	16.62	2.4	2024-03-05	33.91	27.61	38.49	57.36
	13C Gluc - M+2 Fumarate					13C Q - M+4 Fumarate
	D0	NT	Pam3	Poly I:C	Both	D0	NT	Pam3	Poly I:C	Both
	2024-02-13	7.06	12.58	9.57	1.77	2024-02-13	16.45	19.25	29.82	23.06
	2024-02-20	7.6	15.29	11.63	1.4	2024-02-20	20.3	21.99	30.19	26.72
	2024-02-27	12.12	6.34	10.81	1.47	2024-02-27	27.13	13.23	30.96	27.19
	2024-03-05	10.29	9.04	10.67	1.92	2024-03-05	27.3	16.76	31.12	28.68
