# Supplementary material for: Pro-inflammatory macrophage activation does not require inhibition of oxidative phosphorylation
Source: EMBO Rep. 2025 Jan 3;26(4):982–1002. doi: 10.1038/s44319-024-00351-y (PMC11850891; doi:10.1038/s44319-024-00351-y)
Supplement: Supplementary file 7 — Source data Fig. 5 [file 44319_2024_351_MOESM7_ESM.zip]

Archive with 30 entries (16 files):
- 5A/
- 5A/Gene expression.xls
- 5B/
- 5B/Protein levels.xls
- 5C/
- 5C/NOS2 KO ATP Linked.xls
- 5D/
- 5D/NOS2 KO gene expression.xls
- 5E/
- 5E/NOS2 KO protein levels.xls
- 5G/
- 5G/ETC inhibitors TLR gene expression.xls
- 5H/
- 5H/ETC inhibitors TLR3 gene expression.xls
- 5I/
- 5I/ETC inhibitors TLR2 protein levels.xls
- 5J/
- 5J/ETC inhibitors TLR2 and TLR3 Phagocytosis.xls
- 5K/
- 5K/NDUFS4 gene expression.xls
- 5L/
- 5L/NDUFS4 Trace.xls
- 5M/
- 5M/NDUFS4 NADH and Succinate Respiration.xls
- 5N/
- 5N/NDUFS4 Gene expression.xls
- 5N/NDUFS4 Intact Respiration.xls
- 5O/
- .DS_Store
- README FIG 5.rtf
