# Supplementary material for: Pro-inflammatory macrophage activation does not require inhibition of oxidative phosphorylation
Source: EMBO Rep. 2025 Jan 3;26(4):982–1002. doi: 10.1038/s44319-024-00351-y (PMC11850891; doi:10.1038/s44319-024-00351-y)
Supplement: Supplementary file 7 — Source data Fig. 5 [file 44319_2024_351_MOESM7_ESM.zip › 5A/Gene expression.xls]

## Sheet: Sheet1
Figure 5	Main
Panel A
	Il1b	RAW	CALC	RAW	CALC	RAW	CALC	RAW	CALC
	D0	NT		50 TLR2		TLR3		50 TLR2 + 3
	2021-08-09	1.00365	0.000100365	298.306	0.0298306	5.73222	0.000573222	22812.9	2.28129
	2021-09-01	1	0.0001	1504	0.1504	61	0.0061	26891	2.6891
	9/20/2022 D0	1.06771	0.000106771	5870.49	0.587049	263.002	0.0263002	24518.9	2.45189
	9/27/22 M1	1.1	0.00011	10606	1.0606	329	0.0329	30979	3.0979
	9/27/22 M2	1.14	0.000114	11989	1.1989	308	0.0308	66565	6.6565
	Nos2	RAW	CALC	RAW	CALC	RAW	CALC	RAW	CALC
	D0	NT		50 TLR2		TLR3		50 TLR2 + 3
	2021-08-09	1	1e-05	98	0.00098	981	0.00981	374685	3.74685
	2021-08-18	1	1e-05	8	8e-05	21291	0.21291	48115	0.48115
	2021-08-31	1	1e-05	458	0.00458	8290	0.0829	414002	4.14002
	2021-09-01	1	1e-05	100	0.001	6455	0.06455	293943	2.93943
	9/20/2022 D0	1	1e-05	375	0.00375	26081	0.26081	497484	4.97484
	9/27/22 M1	1	1e-05	401	0.00401	25375	0.25375	472926	4.72926
	9/27/22 M2	1	1e-05	669	0.00669	37172	0.37172	901227	9.01227
	Il12b	RAW	CALC	RAW	CALC	RAW	CALC	RAW	CALC
	D0	NT		50 TLR2		TLR3		50 TLR2 + 3
	9/20/2022 D0	1.01	0.000101	109	0.0109	859	0.0859	5486	0.5486
	9/27/22 M1	1	0.0001	155	0.0155	730	0.073	10373	1.0373
	9/27/22 M2	1	0.0001	131	0.0131	649	0.0649	10934	1.0934
