# Supplementary material for: Pro-inflammatory macrophage activation does not require inhibition of oxidative phosphorylation
Source: EMBO Rep. 2025 Jan 3;26(4):982–1002. doi: 10.1038/s44319-024-00351-y (PMC11850891; doi:10.1038/s44319-024-00351-y)
Supplement: Supplementary file 7 — Source data Fig. 5 [file 44319_2024_351_MOESM7_ESM.zip › 5B/Protein levels.xls]

## Sheet: Sheet1
Figure 5	Main
Panel B
	Griess Date	NT	TLR2	TLR3	2 + 3
	20230406	150	108.3	425	2908.3
	20230411	83.3	173.3	273.3	1086.7
	20230417	-654.8	-307.1	-31	1526.2
	IL-12	Samples	NT		50 ng/mL TLR2		TLR3		TLR2 + TLR3
			RAW	CALC	RAW	CALC	RAW	CALC	RAW	CALC
	2023-07-19	24 hr Irg1 Wt N1	1185.19	0.118519	20444.4	2.04444	3925.93	0.392593	58543.2	5.85432
	2023-07-20	24 hr Irg1 Wt N5	129.87	0.012987	29134.2	2.91342	4978.35	0.497835	61601.7	6.16017
	2023-07-21	24hr Irg1 WT N6	896.057	0.0896057	21684.6	2.16846	4874.55	0.487455	46559.1	4.65591
	2023-07-27	24hr Nos2 WT N6	-464.135	-0.0464135	24008.4	2.40084	4219.41	0.421941	53291.1	5.32911
	Sample Name	IL-1b - pg/mL/1x106
	NT-24-1	not detected
	NT-24-2	not detected
	NT-24-3	not detected
	TLR2-24-1	33.0965
	TLR2-24-2	18.142
	TLR2-24-3	18.7974
	TLR3-24-1	not detected
	TLR3-24-2	not detected
	TLR3-24-3	not detected
	TLR2+3-24-1	128.428
	TLR2+3-24-2	112.815
	TLR2+3-24-3	100.338
