# Supplementary material for: Pro-inflammatory macrophage activation does not require inhibition of oxidative phosphorylation
Source: EMBO Rep. 2025 Jan 3;26(4):982–1002. doi: 10.1038/s44319-024-00351-y (PMC11850891; doi:10.1038/s44319-024-00351-y)
Supplement: Supplementary file 7 — Source data Fig. 5 [file 44319_2024_351_MOESM7_ESM.zip › 5C/NOS2 KO ATP Linked.xls]

## Sheet: Sheet1
Figure 5	Main
Panel C
	WILDTYPE							NOS2 KO
	NO TREATMENT							NO TREATMENT
		2/14/23 M1	2/14/23 M2	2/21/23 M1	2/21/23 M2				2/14/23 M1	2/14/23 M2	2/21/23 M1	2/21/23 M2
	ATP-Linked Respiration	2.99768	2.83881	2.95881	3.06987			ATP-Linked Respiration	2.87137	2.97977	2.97979	3.01692
	TLR2 + TLR3							TLR2 + TLR3
		2/14/23 M1	2/14/23 M2	2/21/23 M1	2/21/23 M2				2/14/23 M1	2/14/23 M2	2/21/23 M1	2/21/23 M2
	ATP-Linked Respiration	1.17681	0.635995	0.997777	0.639676			ATP-Linked Respiration	2.29394	2.50554	2.58361	2.73369
