# Supplementary material for: Pro-inflammatory macrophage activation does not require inhibition of oxidative phosphorylation
Source: EMBO Rep. 2025 Jan 3;26(4):982–1002. doi: 10.1038/s44319-024-00351-y (PMC11850891; doi:10.1038/s44319-024-00351-y)
Supplement: Supplementary file 7 — Source data Fig. 5 [file 44319_2024_351_MOESM7_ESM.zip › 5D/NOS2 KO gene expression.xls]

## Sheet: Sheet1
Figure 5	Main
Panel D
		WT					NOS2 KO							WT					NOS2 KO
	IL6	NT		TLR2 + TLR3			NT		TLR2 + TLR3				Il12b	NT		TLR2 + TLR3			NT		TLR2 + TLR3
	D0	RAW	CALC	RAW	CALC		RAW	CALC	RAW	CALC			D0	RAW	CALC	RAW	CALC		RAW	CALC	RAW	CALC
	2/14/23 M1	1.03	0.0103	23.27	0.2327		1.02	0.0102	65.71	0.6571			2/14/23 M1	1	0.0001	899	0.0899		1	0.0001	7174	0.7174
	2/14/23 M2	1.17	0.0117	33.36	0.3336		1.01	0.0101	36.66	0.3666			2/14/23 M2	1	0.0001	4623	0.4623		1	0.0001	3771	0.3771
	2/21/23 M1	1.02	0.0102	30.84	0.3084		1.09	0.0109	69.89	0.6989			2/21/23 M1	1	0.0001	2610	0.261		1	0.0001	1946	0.1946
	2/21/23 M2	1.01	0.0101	57.95	0.5795		1.02	0.0102	42.2	0.422			2/21/23 M2	1	0.0001	9444	0.9444		1	0.0001	1035	0.1035
	2/28/23 M1	1.02	0.0102	50.95	0.5095		1.03	0.0103	84.16	0.8416			2/28/23 M1	1	0.0001	11621	1.1621		1	0.0001	4286	0.4286
	2/28/23 M2	1.03	0.0103	99.1	0.991		1	0.01	134.6	1.346			2/28/23 M2	1	0.0001	4635	0.4635		1	0.0001	10615	1.0615
