# Supplementary material for: Pro-inflammatory macrophage activation does not require inhibition of oxidative phosphorylation
Source: EMBO Rep. 2025 Jan 3;26(4):982–1002. doi: 10.1038/s44319-024-00351-y (PMC11850891; doi:10.1038/s44319-024-00351-y)
Supplement: Supplementary file 7 — Source data Fig. 5 [file 44319_2024_351_MOESM7_ESM.zip › 5E/NOS2 KO protein levels.xls]

## Sheet: Sheet1
Figure 5	Main
Panel E
	IL-6					IL-6						IL-12b					IL-12b
	WILDTYPE					NOS2 KO						WILDTYPE					NOS2 KO
		NT		TLR2 + TLR3			NT		TLR2 + TLR3				NT		TLR2 + TLR3			NT		TLR2 + TLR3
	N3	-4177.78	-0.0417778	116444	1.16444	N3	-5511.11	-0.0551111	124622	1.24622		N3	-594.1	-0.05941	33828.4	3.38284	N3	726.1	0.07261	50990	5.099
	N4	1866.67	0.0186667	152978	1.52978	N4	-2488.89	-0.0248889	114133	1.14133		N4	264	0.0264	45281	4.5281	N4	-693.1	-0.06931	33927	3.3927
	N5	-512.8	-0.005128	44294.9	0.442949	N5	-416.7	-0.004167	45128	0.45128		N5	-143.1	-0.01431	17218.8	1.72188	N5	-674.8	-0.06748	9039	0.9039
	N6	1346.2	0.013462	42500	0.425	N6	-1666.7	-0.016667	38077	0.38077		N6	143.1	0.01431	13620	1.362	N6	-143.1	-0.01431	11370	1.137
