# Supplementary material for: Pro-inflammatory macrophage activation does not require inhibition of oxidative phosphorylation
Source: EMBO Rep. 2025 Jan 3;26(4):982–1002. doi: 10.1038/s44319-024-00351-y (PMC11850891; doi:10.1038/s44319-024-00351-y)
Supplement: Supplementary file 7 — Source data Fig. 5 [file 44319_2024_351_MOESM7_ESM.zip › 5G/ETC inhibitors TLR gene expression.xls]

## Sheet: Sheet1
Figure 5	Main
Panel G
		Il1b
		Vehicle		Pam3 (TLR2)		+ Piericidin		+ Antimycin A		+ Carboxyatractolyside		+ Oligo. + BAM15		+ Oligomycin
		RAW	CALC	RAW	CALC	RAW	CALC	RAW	CALC	RAW	CALC	RAW	CALC	RAW	CALC
	4/25/23 D0	1.07	0.000107	31576	3.1576	56943	5.6943	51472	5.1472	30505	3.0505	77479	7.7479	17814.8	1.78148	8/1/23 M3
	5/2/23 D0	1.05	0.000105	33653	3.3653	33269	3.3269	24039	2.4039	68526	6.8526	34316	3.4316	10344.9	1.03449	8/1/23 M4
	5/9/23 WT1	1.07	0.000107	13088	1.3088	22617.2	2.26172	19148.4	1.91484	34818.2	3.48182	27663.7	2.76637	4798.97	0.479897	8/8/23 M1
	5/9/23 WT2	1.04	0.000104	20131	2.0131	34818	3.4818	28637	2.8637	49399	4.9399	42276	4.2276	17649.6	1.76496	8/8/23 M2
		Il6
		Vehicle		Pam3 (TLR2)		+ Piericidin		+ Antimycin A		+ Carboxyatractolyside		+ Oligo. + BAM15		+ Oligomycin
		RAW	CALC	RAW	CALC	RAW	CALC	RAW	CALC	RAW	CALC	RAW	CALC	RAW	CALC
	4/25/23 D0	1.09	0.109	9.45	0.945	22.99	2.299	15.82	1.582	11.29	1.129	27.64	2.764	39.67	3.967	8/1/23 M3
	5/2/23 D0	1.05	0.105	7.06	0.706	7.84	0.784	5.97	0.597	20.8	2.08	11.66	1.166	9.92	0.992	8/1/23 M4
	5/9/23 WT1	1.02	0.102	6.65	0.665	11.4	1.14	11.34	1.134	22.58	2.258	21.09	2.109	11.98	1.198	8/8/23 M1
	5/9/23 WT2	1.06	0.106	12.66	1.266	15.8	1.58	17.79	1.779	37.22	3.722	30.66	3.066	21.78	2.178	8/8/23 M2
		IL12b
		Vehicle		Pam3 (TLR2)		+ Piericidin		+ Antimycin A		+ Carboxyatractolyside		+ Oligo. + BAM15		+ Oligomycin
		RAW	CALC	RAW	CALC	RAW	CALC	RAW	CALC	RAW	CALC	RAW	CALC	RAW	CALC
	4/25/23 D0	1.01	0.00101	82	0.082	404.29	0.40429	213.11	0.21311	244.5	0.2445	404.29	0.40429	600.68	0.60068	8/1/23 M3
	5/2/23 D0	1.1	0.0011	150	0.15	414.16	0.41416	168.78	0.16878	245.13	0.24513	414.16	0.41416	823.83	0.82383	8/1/23 M4
	5/9/23 WT1	1.11	0.00111	181	0.181	986.27	0.98627	325.87	0.32587	559.23	0.55923	986.27	0.98627	217.09	0.21709	8/8/23 M1
	5/9/23 WT2	1.08	0.00108	461	0.461	1449	1.449	697	0.697	975	0.975	1449	1.449	437.45	0.43745	8/8/23 M2
		Nos2
		Vehicle		Pam3 (TLR2)		+ Piericidin		+ Antimycin A		+ Carboxyatractolyside		+ Oligo. + BAM15		+ Oligomycin
		RAW	CALC	RAW	CALC	RAW	CALC	RAW	CALC	RAW	CALC	RAW	CALC	RAW	CALC
	5/2/23 D0	1.2	0.0012	647	0.647	561.48	0.56148	1021.65	1.02165	393.37	0.39337	561.48	0.56148	1950.1	1.9501	8/1/23 M3
	5/9/23 WT1	1.06	0.00106	495	0.495	1096.1	1.0961	1467.61	1.46761	711.32	0.71132	1096.1	1.0961	331.03	0.33103	8/1/23 M4
	5/9/23 WT2	1	0.001	795	0.795	1920	1.92	2543	2.543	944	0.944	1920	1.92	762.49	0.76249	8/8/23 M1
