# Supplementary material for: Pro-inflammatory macrophage activation does not require inhibition of oxidative phosphorylation
Source: EMBO Rep. 2025 Jan 3;26(4):982–1002. doi: 10.1038/s44319-024-00351-y (PMC11850891; doi:10.1038/s44319-024-00351-y)
Supplement: Supplementary file 7 — Source data Fig. 5 [file 44319_2024_351_MOESM7_ESM.zip › 5H/ETC inhibitors TLR3 gene expression.xls]

## Sheet: Sheet1
Figure 5	Main
Panel H
	MX1
		Vehicle/NT		TLR3		TLR3 + O		TLR3 + O + B		TLR3+ P		TLR3 + AA		TLR3 + CAT
	10/10/23 M1	1	0.1	30.36	3.036	30.89	3.089	49.97	4.997	48.84	4.884	28.95	2.895	68.47	6.847
	10/10/23 M2	1.04	0.104	24.68	2.468	21.73	2.173	24.93	2.493	26.89	2.689	16.17	1.617	41.44	4.144
	10/10/23 M3	1.03	0.103	16.99	1.699	24.63	2.463	29.35	2.935	29.83	2.983	22.3	2.23	30.54	3.054
	10/10/23 M4	1	0.1	22.72	2.272	35.06	3.506	30.81	3.081	34.16	3.416	28.56	2.856	30.06	3.006
	IFNB1
		Vehicle/NT		TLR3		TLR3 + O		TLR3 + O + B		TLR3+ P		TLR3 + AA		TLR3 + CAT
	10/10/23 M1	1.02		2.84		3.49		4.3		2.77		2.91		3.62
	10/10/23 M2	1.01		2.8		3.03		2.9		2.76		2.3		4.37
	10/10/23 M3	1.15		2.56		4.79		5.02		2.81		3.62		3.08
	10/10/23 M4	1.01		2.66		3.24		3.64		2.41		2.65		1.74
