# Supplementary material for: Pro-inflammatory macrophage activation does not require inhibition of oxidative phosphorylation
Source: EMBO Rep. 2025 Jan 3;26(4):982–1002. doi: 10.1038/s44319-024-00351-y (PMC11850891; doi:10.1038/s44319-024-00351-y)
Supplement: Supplementary file 7 — Source data Fig. 5 [file 44319_2024_351_MOESM7_ESM.zip › 5I/ETC inhibitors TLR2 protein levels.xls]

## Sheet: Sheet1
Figure 5	Main
Panel I
	CXCL1
	Rep	NT		2		2+O		2+O+B		2+P		2+AA		2+CAT
	M1	110.435	0.110435	7055.31	7.05531	7490.41	7.49041	5500.35	5.50035	8610.18	8.61018
	M2	ND		4236.84	4.23684	4785.5	4.7855	3286.69	3.28669	4355.77	4.35577	5202.78	5.20278	5390.9	5.3909
	M3	ND		2914.09	2.91409	3208.6	3.2086	2795.74	2.79574	3786.93	3.78694	5516.18	5.51618	3717.2	3.7172
	M4	ND		3532.78	3.53279	3960.53	3.96053	3960.53	3.96053	6063.81	6.06381	5823.68	5.82368	5666.32	5.66632
	M5	ND		3186.24	3.18624	2873.81	2.87381	2807.78	2.80778	3638.35	3.63835	3706.51	3.70651	4716.95	4.71695
	Tnfa
	Rep	NT		2		2+O		2+O+B		2+P		2+AA		2+CAT
	M1	62.3533	0.0623533	4632.94	4.63294	4191.81	4.19181	2729.62	2.72962	3818.99	3.81899	5309.35	5.30935	7090.97	7.09097
	M2	ND		4006.69	4.00669	3585.78	3.58578	2546.07	2.54607	2694.44	2.69444	2737.03	2.73703	4272.63	4.27263
	M3	ND		2417.8	2.4178	2374.76	2.37475	2061.43	2.06143	2387.88	2.38788	3209.3	3.2093	3823.65	3.82365
	M4	9.315	0.009315	3250.31	3.25031	3214.53	3.21453	3214.53	3.21453	3804.51	3.80451	3500.55	3.50055	5329.73	5.32973
	M5	ND		4828.14	4.82814	3992.19	3.99219	3262.43	3.26243	4029.05	4.02904	4149.01	4.14901	6315.16	6.31516
	IL-12P40
	Rep	NT		2		2+O		2+O+B		2+P		2+AA		2+CAT
	M1	19.79	0.01979	681.66	0.68166	860.015	0.860015	425.825	0.425825	589.855	0.589855	886.505	0.886505	1364.39	1.36439
	M2	ND		566.865	0.566865	915.655	0.915655	501.2	0.5012	594.74	0.59474	543.12	0.54312	712.145	0.712145
	M3	ND		510.86	0.51086	707.05	0.70705	484.22	0.48422	634.825	0.634825	924.585	0.924585	707.695	0.707695
	M4	ND		455.355	0.455355	625.13	0.62513	625.13	0.62513	586.365	0.586365	600.59	0.60059	830.215	0.830215
	M5	ND		737.01	0.73701	897.71	0.89771	514.03	0.51403	639.76	0.63976	825.94	0.82594	1542.71	1.54271
