# Supplementary material for: Pro-inflammatory macrophage activation does not require inhibition of oxidative phosphorylation
Source: EMBO Rep. 2025 Jan 3;26(4):982–1002. doi: 10.1038/s44319-024-00351-y (PMC11850891; doi:10.1038/s44319-024-00351-y)
Supplement: Supplementary file 7 — Source data Fig. 5 [file 44319_2024_351_MOESM7_ESM.zip › 5J/ETC inhibitors TLR2 and TLR3 Phagocytosis.xls]

## Sheet: Sheet1
Figure 5	Main
Panel J
	Ctl	Pam3	+ Piericidin	+ Antimycin A	+ CAT	+ Oligomycin
	1	1.15	1.11	1.11	1.17	1.14
	1	1.11	1.03	1.05	1.04	0.97
	1	1.12	1.04	1.06	1.04	1.02
	Ctl	Poly I:C	+ Oligomycin	+ Piericidin	+ Antimycin A	+ CAT
	1	1.18	1.07	1.06	1.07	1.14
	1	1.13	1.01	1.02	1.09	1.09
	1	1.15	1.07	1.08	1.15	1.13
