# Supplementary material for: Pro-inflammatory macrophage activation does not require inhibition of oxidative phosphorylation
Source: EMBO Rep. 2025 Jan 3;26(4):982–1002. doi: 10.1038/s44319-024-00351-y (PMC11850891; doi:10.1038/s44319-024-00351-y)
Supplement: Supplementary file 7 — Source data Fig. 5 [file 44319_2024_351_MOESM7_ESM.zip › 5K/NDUFS4 gene expression.xls]

## Sheet: Sheet1
Figure 5	Main
Panel K
		Ndufs4				Ndufs4
		Rosa				NDUFS4 KD
	D0	NT	50 ng/mL TLR2			NT	50 ng/mL TLR2
	N1	1.02	1.03			0.18	0.14
	N2	1.01	1.01			0.09	0.11
	N3	1.03	1.02			0.12	0.13
