# Supplementary material for: Pro-inflammatory macrophage activation does not require inhibition of oxidative phosphorylation
Source: EMBO Rep. 2025 Jan 3;26(4):982–1002. doi: 10.1038/s44319-024-00351-y (PMC11850891; doi:10.1038/s44319-024-00351-y)
Supplement: Supplementary file 7 — Source data Fig. 5 [file 44319_2024_351_MOESM7_ESM.zip › 5L/NDUFS4 Trace.xls]

## Sheet: Sheet1
Figure 5	Main
Panel L
		NADH Kinetic trace
		pmol O2/min/1000 cells
	Time	Rosa	Ndufs4
	1.05114	29.7981	5.95489
	5.45573	31.1697	5.60247
	9.88052	29.9735	5.37062
	14.3108	5.14167	2.07661
	18.7474	5.07371	2.06189
	23.1864	4.9565	2.02018
	SEM
	1.05114	3.34043	0.389554
	5.45573	2.60357	0.340734
	9.88052	2.16332	0.328354
	14.3108	0.402956	0.113246
	18.7474	0.333395	0.106898
	23.1864	0.324833	0.106062
