# Supplementary material for: Pro-inflammatory macrophage activation does not require inhibition of oxidative phosphorylation
Source: EMBO Rep. 2025 Jan 3;26(4):982–1002. doi: 10.1038/s44319-024-00351-y (PMC11850891; doi:10.1038/s44319-024-00351-y)
Supplement: Supplementary file 7 — Source data Fig. 5 [file 44319_2024_351_MOESM7_ESM.zip › 5M/NDUFS4 NADH and Succinate Respiration.xls]

## Sheet: Sheet1
Figure 5	Main
Panel M
	CRISPR VALIDATION (All data pmol O2/min/1000 cells)
		Double Perm Cells
		NADH		SUCCINATE
	Replicate	Rosa	Ndufs4	Rosa	Ndufs4
	1	25.2565	3.58976	23.5458	19.5236
	2	25.5142	5.77774	30.3853	27.8062
	3	28.0574	9.68706	30.3266	30.1934
	4	21.5087	4.15186	32.4027	26.6853
	AVERAGE	25.0842	5.80161	29.1651	26.0521
	S.E.M.	1.34903	1.37572	1.93426	2.29582
