# Supplementary material for: Pro-inflammatory macrophage activation does not require inhibition of oxidative phosphorylation
Source: EMBO Rep. 2025 Jan 3;26(4):982–1002. doi: 10.1038/s44319-024-00351-y (PMC11850891; doi:10.1038/s44319-024-00351-y)
Supplement: Supplementary file 7 — Source data Fig. 5 [file 44319_2024_351_MOESM7_ESM.zip › 5N/NDUFS4 Gene expression.xls]

## Sheet: Sheet1
Figure 5	Main
Panel O
		IL-1beta					IL-1beta
		Rosa					NDUFS4 KD
	D0	NT		50 ng/mL TLR2			NT		50 ng/mL TLR2
	N1	1.01	0.000101	956.79	0.095679		1	0.0001	2003.88	0.200388
	N2	1.01	0.000101	1570.64	0.157064		1.01	0.000101	1049.34	0.104934
	N3	1	0.0001	7886.29	0.788629		1.03	0.000103	13099	1.3099
		IL-6					IL-6
		Rosa					NDUFS4 KD
	D0	NT		50 ng/mL TLR2			NT		50 ng/mL TLR2
	N1	1.07373	0.0107373	164.78	1.6478		1.07	0.0107	76.3	0.763
	N2	1	0.01	206.41	2.0641		1.14	0.0114	125.93	1.2593
	N3	1.01	0.0101	105.49	1.0549		1.02	0.0102	118.46	1.1846
		Tnfa					Tnfa
		Rosa					NDUFS4 KD
	D0	NT		50 ng/mL TLR2			NT		50 ng/mL TLR2
	N1	1.01	0.101	10.73	1.073		1	0.1	8.76	0.876
	N2	1.02	0.102	14.27	1.427		1	0.1	11.98	1.198
	N3	1	0.1	9.81	0.981		1.11	0.111	12.58	1.258
		Nos2					Nos2
		Rosa					NDUFS4 KD
	D0	NT		50 ng/mL TLR2			NT		50 ng/mL TLR2
	N1	1.01	0.00101	638.82	0.63882		1.02	0.00102	1140.83	1.14083
	N2	1.01	0.00101	745.25	0.74525		1.04	0.00104	403.91	0.40391
	N3	1.03	0.00103	3300.37	3.30037		1.07	0.00107	4903.36	4.90336
		Irg1					Irg1
		Rosa					NDUFS4 KD
	D0	NT		50 ng/mL TLR2			NT		50 ng/mL TLR2
	N1	1.04	0.104	60.91	6.091		1	0.1	52.96	5.296
	N2	1.04	0.104	63.17	6.317		1.04	0.104	67.39	6.739
	N3	1	0.1	93.76	9.376		1.00685	0.100685	78.22	7.822
