# Supplementary material for: Pro-inflammatory macrophage activation does not require inhibition of oxidative phosphorylation
Source: EMBO Rep. 2025 Jan 3;26(4):982–1002. doi: 10.1038/s44319-024-00351-y (PMC11850891; doi:10.1038/s44319-024-00351-y)
Supplement: Supplementary file 7 — Source data Fig. 5 [file 44319_2024_351_MOESM7_ESM.zip › 5N/NDUFS4 Intact Respiration.xls]

## Sheet: Sheet1
Figure 5	Main
Panel N
	CRISPR VALIDATION (All data pmol O2/min/1000 cells)
		Intact Cells (GPQ)
		ATP-linked		Maximal
	Replicate	Rosa	Ndufs4	Rosa	Ndufs4
	1	7.55567	4.09464	17.8042	7.50593
	2	8.49694	5.26036	14.7805	6.83452
	3	5.11869	3.42527	19.0047	9.76151
	4	5.85855	4.78243	14.4301	7.92501
	AVERAGE	6.75746	4.39068	16.5049	8.00675
	S.E.M.	0.772254	0.400985	1.12604	0.626552
