# Supplementary material for: Pro-inflammatory macrophage activation does not require inhibition of oxidative phosphorylation
Source: EMBO Rep. 2025 Jan 3;26(4):982–1002. doi: 10.1038/s44319-024-00351-y (PMC11850891; doi:10.1038/s44319-024-00351-y)
Supplement: Supplementary file 8 — Source data Fig. 6 [file 44319_2024_351_MOESM8_ESM.zip]

Archive with 36 entries (22 files):
- 6A/
- 6A/Time Course Gene Expression.xls
- 6H/
- 6H/BOTH 03_color_image.tif
- 6H/CTRL 03_color_image.tif
- 6H/P1C 03_color_image.tif
- 6H/PAM3 02_color_image.tif
- 6B/
- 6B/Time Course Respiration.xls
- 6C/
- 6C/Time Course NO Production.xls
- 6D/
- 6D/4 hr Trace.xls
- 6E/
- 6E/4 hr ATP Linked and Maximal.xls
- 6F/
- 6F/B8.tif
- 6F/C8.tif
- 6F/D9.tif
- 6F/E7.tif
- 6G/
- 6G/4 hr Membrane Potential.xls
- 6I/
- 6I/4 hr FLIM.xls
- 6J/
- 6J/4 hr Itaconate and Succinate.xls
- 6K/
- 6K/4 hr Perm.xls
- 6L/
- 6L/4 hr Enrichment.xls
- 6M/
- 6M/4 hr TLR2 ETC Gene Expression.xls
- 6N/
- 6N/4 hr TLR3 ETC Gene Expression.xls
- .DS_Store
- README FIG 6.rtf
