# Supplementary material for: Pro-inflammatory macrophage activation does not require inhibition of oxidative phosphorylation
Source: EMBO Rep. 2025 Jan 3;26(4):982–1002. doi: 10.1038/s44319-024-00351-y (PMC11850891; doi:10.1038/s44319-024-00351-y)
Supplement: Supplementary file 8 — Source data Fig. 6 [file 44319_2024_351_MOESM8_ESM.zip › 6A/Time Course Gene Expression.xls]

## Sheet: Sheet1
Figure 6	Main
Panel A
	IL1B
		Vehicle/NT		12 hr		8 hr		6 hr		5 hr		4 hr		3 hr		2 hr		1 hr
	2024-01-23	1.05	0.000105	41018.6	4.10186	53218.4	5.32184	58253.4	5.82534		0	51808.6	5.18086		0	22262	2.2262	12854.3	1.28543
	1/30/24 M1	1	0.0001	61944.7	6.19447	55141.5	5.51415	65227	6.5227	62967.3	6.29673	51826.4	5.18264	33991.9	3.39919	17319.3	1.73193	7093.5	0.70935
	1/30/24 M2	1	0.0001	62184.5	6.21845	61671.7	6.16717	71659.4	7.16594	65263.5	6.52635	57836	5.7836	42749.1	4.27491	21742.5	2.17425	7333.11	0.733311
	2024-02-06	1.01	0.000101					54209	5.4209	42541	4.2541	36728	3.6728	31378	3.1378	19539	1.9539	6400	0.64
	IL6
		Vehicle/NT		12 hr		8 hr		6 hr		5 hr		4 hr		3 hr		2 hr		1 hr
	2024-01-23	1.03	0.0103	116.5	1.165	321.88	3.2188	610.06	6.1006		0	617	6.17		0	160.34	1.6034	18.42	0.1842
	1/30/24 M1	1.09	0.0109	275.03	2.7503	476.384	4.76384	774.17	7.7417	861.8	8.618	671.04	6.7104	364.11	3.6411	62.77	0.6277	4.72	0.0472
	1/30/24 M2	1.03	0.0103	225.1	2.251	485.11	4.8511	918.4	9.184	883.92	8.8392	714.76	7.1476	448.33	4.4833	78.93	0.7893	7.13	0.0713
	2024-02-06	1.08	0.0108	169.66	1.6966	434.92	4.3492	982.01	9.8201	1054.33	10.5433	867.83	8.6783	449.05	4.4905	158.61	1.5861	15.08	0.1508
	TNFA
		Vehicle/NT		12 hr		8 hr		6 hr		5 hr		4 hr		3 hr		2 hr		1 hr
	2024-01-23	1.02	0.0102	16.28	0.1628	39.42	0.3942	77.2	0.772		0	137.92	1.3792		0	157.91	1.5791	136.56	1.3656
	1/30/24 M1	1.04	0.0104	31.17	0.3117	52.97	0.5297	86.37	0.8637	144.88	1.4488	198.48	1.9848	213.35	2.1335	113.72	1.1372	117.87	1.1787
	1/30/24 M2	1.02	0.0102	19.61	0.1961	39.89	0.3989	72.6	0.726	92.59	0.9259	162.39	1.6239	184.16	1.8416	130.43	1.3043	110.52	1.1052
	2024-02-06	1.01	0.0101	12.72	0.1272	28.58	0.2858	62.54	0.6254	87.17	0.8717	115.19	1.1519	122.59	1.2259	140.62	1.4062	122.08	1.2208
	NOS2
		Vehicle/NT		12 hr		8 hr		6 hr		5 hr		4 hr		3 hr		2 hr		1 hr
	2024-01-23	1.03	0.000103	12305.4	1.23054	30773.1	3.07731	50569	5.0569		0	38176.3	3.81763		0	13252.3	1.32523	1007.05	0.100705
	1/30/24 M1	1.01	0.000101	6059.64	0.605964	15903	1.5903	31568.7	3.15687	31534.5	3.15345	26794.3	2.67943	16525	1.6525	5071.19	0.507119	88.42	0.008842
	1/30/24 M2	1.04	0.000104	9315.03	0.931503	23681.5	2.36815	39320.5	3.93205	53148	5.3148	35077.3	3.50773	25039.8	2.50398	8952.25	0.895225	415.08	0.041508
	2024-02-06	1.08	0.000108	19848.4	1.98484	59649.1	5.96491			92118.9	9.21189			60088.6	6.00886	24828.3	2.48283	799.16	0.079916
	IL12
		Vehicle/NT		12 hr		8 hr		6 hr		5 hr		4 hr		3 hr		2 hr		1 hr
	2024-01-23	1.04	1.04e-05	93921.2	0.939212	163737	1.63737	191732	1.91732		0	156802	1.56802		0	66875.9	0.668759	27104.7	0.271047
	1/30/24 M1	1	1e-05	429200	4.292	417020	4.1702	521898	5.21898	577067	5.77067	367700	3.677	371658	3.71658	139878	1.39878	11151.3	0.111513
	1/30/24 M2	1.03	1.03e-05	432414	4.32414	613188	6.13188	665778	6.65778	747059	7.47059	522848	5.22848	565300	5.653	179981	1.79981	29238.1	0.292381
	2024-02-06	1.05	1.05e-05	190027	1.90027	190668	1.90668	269884	2.69884	280112	2.80112	186273	1.86273	158995	1.58995	90132.5	0.901325	16715.2	0.167152
