# Supplementary material for: Pro-inflammatory macrophage activation does not require inhibition of oxidative phosphorylation
Source: EMBO Rep. 2025 Jan 3;26(4):982–1002. doi: 10.1038/s44319-024-00351-y (PMC11850891; doi:10.1038/s44319-024-00351-y)
Supplement: Supplementary file 8 — Source data Fig. 6 [file 44319_2024_351_MOESM8_ESM.zip › 6B/Time Course Respiration.xls]

## Sheet: Sheet1
Figure 6	Main
Panel B
	Maximal Respiration
	Experiment Cells D0	NT	12 hr	8 hr	6 hr	5 hr	4 hr	3 hr	2 hr	1 hr
	2024-01-23	6.97	1.33	1.41	1.76		2.89		7.51	9.15
	1/30/24 M1	7.24	2.46	2.84	4.9	7.22	9.19	7.93	7.2	10.1
	1/30/24 M2	6.3	2.12	2.29	3.73	4.42	7.52	7.34	8.75	7.02
	2024-02-06	6.46	3.46	1.91	4.59	4.96	7.96	7.99	7.77	8.17
