# Supplementary material for: Pro-inflammatory macrophage activation does not require inhibition of oxidative phosphorylation
Source: EMBO Rep. 2025 Jan 3;26(4):982–1002. doi: 10.1038/s44319-024-00351-y (PMC11850891; doi:10.1038/s44319-024-00351-y)
Supplement: Supplementary file 8 — Source data Fig. 6 [file 44319_2024_351_MOESM8_ESM.zip › 6C/Time Course NO Production.xls]

## Sheet: Sheet1
Figure 6	Main
Panel C
	Time (hour)	Nitrite (picomol / 1e6 cells)
	0:00:00	33.58	8.67	8.84	12.14
	1:00:00	17.62	11.7	15.03	15.02
	2:00:00	12.34	14.33	12.48	20.67
	3:00:00		12.41	17.25	17.5
	4:00:00	26.36	12.67	17.02	17.5
	5:00:00		15.38	18.31	32.57
	6:00:00	44.31	21.55	19.02	30.77
	8:00:00	85.83	53.77	54.43	106.6
	12:00:00	217.18	156.53	134.46	161.18
