# Supplementary material for: Pro-inflammatory macrophage activation does not require inhibition of oxidative phosphorylation
Source: EMBO Rep. 2025 Jan 3;26(4):982–1002. doi: 10.1038/s44319-024-00351-y (PMC11850891; doi:10.1038/s44319-024-00351-y)
Supplement: Supplementary file 8 — Source data Fig. 6 [file 44319_2024_351_MOESM8_ESM.zip › 6D/4 hr Trace.xls]

## Sheet: Sheet1
Figure 6	Main
Panel D
	Time (min)	NT		TLR2		TLR3		TLR2 + TLR3
	1.04977	5.51025	0.0455417	5.10521	0.122548	4.954	0.0933098	4.86465	0.118407
	5.47435	5.45915	0.0468842	5.0605	0.120763	4.89142	0.0892522	4.81073	0.121886
	9.89689	5.45491	0.0446274	5.04796	0.127547	4.87331	0.0880278	4.78488	0.123499
	14.3183	2.09813	0.010313	2.02732	0.0380378	1.97981	0.0517458	1.98835	0.0714588
	18.7479	2.07641	0.0124665	2.05061	0.0440593	1.96416	0.0479796	1.99669	0.0686282
	23.1711	2.15761	0.0191455	2.11523	0.0489171	2.05294	0.0476218	2.04655	0.0706563
	27.7081	10.0355	0.366941	9.85902	0.226443	8.61441	0.269057	9.06924	0.149171
	32.1302	9.72575	0.312749	9.88274	0.217389	8.41719	0.29611	8.74204	0.141434
	36.5618	9.87068	0.28881	9.89032	0.202623	8.43965	0.28206	8.47007	0.110403
	41.1005	1.39498	0.0449819	1.47661	0.0408418	1.30123	0.0559314	1.4113	0.0452762
	45.5282	1.39797	0.0344173	1.46252	0.039536	1.31919	0.0488009	1.43197	0.0494828
	49.9586	1.44509	0.0314338	1.50234	0.0402423	1.36673	0.04346	1.48374	0.0486165
