# Supplementary material for: Pro-inflammatory macrophage activation does not require inhibition of oxidative phosphorylation
Source: EMBO Rep. 2025 Jan 3;26(4):982–1002. doi: 10.1038/s44319-024-00351-y (PMC11850891; doi:10.1038/s44319-024-00351-y)
Supplement: Supplementary file 8 — Source data Fig. 6 [file 44319_2024_351_MOESM8_ESM.zip › 6E/4 hr ATP Linked and Maximal.xls]

## Sheet: Sheet1
Figure 6	Main
Panel E
	ATP Linked
	Experiment Cells D0	NT	50 ng/mL TLR2	TLR3	TLR2 + 3
	4/4/23 M1	3.34	2.97	2.87	2.78
	4/4/23 M2	3.42	2.78	3.22	2.96
	4/11/23 M1	3.04	2.24	2.43	2.17
	4/11/23 M2	3.05	2.88	2.71824	2.65
	Maximal Respiration
	Experiment Cells D0	NT	50 ng/mL TLR2	TLR3	TLR2 + 3
	4/4/23 M1	8.61	8.41	7.27	7.61
	4/4/23 M2	9.31	8.22	9.81	8.97
	4/11/23 M1	7.26	5.62	4.25	5.99
	4/11/23 M2	6.21	6.92	5.58	6.84
