# Supplementary material for: Pro-inflammatory macrophage activation does not require inhibition of oxidative phosphorylation
Source: EMBO Rep. 2025 Jan 3;26(4):982–1002. doi: 10.1038/s44319-024-00351-y (PMC11850891; doi:10.1038/s44319-024-00351-y)
Supplement: Supplementary file 8 — Source data Fig. 6 [file 44319_2024_351_MOESM8_ESM.zip › 6G/4 hr Membrane Potential.xls]

## Sheet: Sheet1
Figure 6	Main
Panel G
	TMRE Average Intensity
	4 hours
	D0	Ctl	Pam3	PIC	Pam3 + PIC	50 LPS
	3/19/24 M1	1	1.02092	1.04012	1.03184	1.035
	3/19/24 M2	1	1.05183	1.0186	1.01319	1.01101
	2024-04-02	1	1.11707	1.07612	1.1614	1.16785
	2024-04-03	1	1.19026	1.08604	1.23907	1.24743
