# Supplementary material for: Pro-inflammatory macrophage activation does not require inhibition of oxidative phosphorylation
Source: EMBO Rep. 2025 Jan 3;26(4):982–1002. doi: 10.1038/s44319-024-00351-y (PMC11850891; doi:10.1038/s44319-024-00351-y)
Supplement: Supplementary file 8 — Source data Fig. 6 [file 44319_2024_351_MOESM8_ESM.zip › 6I/4 hr FLIM.xls]

## Sheet: Sheet1
Figure 6	Main
Panel I
	Ctl	Pam3	Poly I:C	Pam3 + Poly I:C
	808	898	979	1068
	729	858	1012	954
	831	985	1009	996
	719	861	1041	971
	807	923	1000	947
	809	921	1004	880
	747	791	1134	951
	888	918	1107	967
	859	891	1015	972
	873	982	930	875
	842	961	951	900
	808	884	1036	987
	835	887	1108	889
	779	868	971	925
	744	915	920	993
	699	847	1057	978
	855	860	1094	864
	726	925	1159	994
	817	1035	1091	963
	758	947	1233	1101
	832	1028	1046	1051
	816	1005	1063	1137
	757	946	1338	1013
	808	923	1004	1126
	862	915	1038	1104
	768	850	1072	1079
	823	880	1170	1135
	912	972	1036	1101
	798	1109	1019	1029
	741	891	1314	1031
	755	999	1055	1124
	763	1004	1215	997
	818	972	937	992
	733	898	888	1013
	817	915	801	984
	725	907	941	885
	855	956	865	1046
	782	1036	864	1015
	768	867	924	901
	863	1070	888	948
	850	934	848	1083
	819	896	862	988
	1258	847	888	959
	817	1028	871	1033
	911	1077	846	1041
	753	877	889	962
	793	861	881	987
	841	929	875	919
	921
	744
	833
	792
	880
	924
	746
	888
	854
	791
	888
	748
	970
	727
	868
	730
	856
	813
	833
	852
	916
	868
	826
	872
	828
	877
	835
	871
	832
	804
	819
	837
	768
	809
	1010
	724
	785
	803
	747
	767
	798
	750
	918
	894
	784
	821
	813
	764
