# Supplementary material for: Pro-inflammatory macrophage activation does not require inhibition of oxidative phosphorylation
Source: EMBO Rep. 2025 Jan 3;26(4):982–1002. doi: 10.1038/s44319-024-00351-y (PMC11850891; doi:10.1038/s44319-024-00351-y)
Supplement: Supplementary file 8 — Source data Fig. 6 [file 44319_2024_351_MOESM8_ESM.zip › 6J/4 hr Itaconate and Succinate.xls]

## Sheet: Sheet1
Figure 6	Main
Panel J
	itaconate
	Experiment Cells D0	Vehicle	50 ng/mL TLR2	TLR3	TLR2 + 3	50 ng/mL LPS
	4/4/23 M1	0.808	2.616	3.338	4.1
	4/4/23 M2	0.834	2.795	3.232	4.778
	4/11/23 M1	0.7	2.377	3.405	4.409
	4/11/23 M2	0.849	2.482	3.493	4.564
	3/12/24 M1	0.047				1.433
	3/12/24 M2	0.062				2.072
	3/19/24 M1	0.272	1.684	2.681	4.392	3.581
	3/19/24 M2	0.489	1.694	3.746	5.398	6.327
	succinate
	Experiment Cells D0	Vehicle	50 ng/mL TLR2	TLR3	TLR2 + 3	50 ng/mL LPS
	4/4/23 M1	0.31	0.515	0.67	0.742
	4/4/23 M2	0.328	0.515	0.641	0.802
	4/11/23 M1	0.284	0.473	0.668658	0.955
	4/11/23 M2	0.344	0.495	0.676	0.74
	3/12/24 M1	0.058				0.159
	3/12/24 M2	0.099				0.241
	3/19/24 M1	0.133	0.39	0.365	0.505	0.44
	3/19/24 M2	0.224	0.469	0.665	0.775	0.826
