# Supplementary material for: Pro-inflammatory macrophage activation does not require inhibition of oxidative phosphorylation
Source: EMBO Rep. 2025 Jan 3;26(4):982–1002. doi: 10.1038/s44319-024-00351-y (PMC11850891; doi:10.1038/s44319-024-00351-y)
Supplement: Supplementary file 8 — Source data Fig. 6 [file 44319_2024_351_MOESM8_ESM.zip › 6K/4 hr Perm.xls]

## Sheet: Sheet1
Figure 6	Main
Panel K
	Pyr / Mal State 3
	Experiment Cells D0	NT	50 ng/mL TLR2	TLR3	TLR2 + 3	50 ng/mL LPS
	3/12/24 M1	3.69	4.55	4.42	4.09	2.99
	3/12/24 M2	3.42	2.97	3.53	3.37
	3/19/24 M1	4.07	4.38	4.15	4.51	4.59
	3/19/24 M2	3.88	4.69	4.57	4.53	3.68
	Succ / Rot State 3
	Experiment Cells D0	NT	50 ng/mL TLR2	TLR3	TLR2 + 3	50 ng/mL LPS
	3/12/24 M1	7.01	8.13	9.02	8.26	5.34
	3/12/24 M2
	3/19/24 M1	6.63	8.02	6.92	7.76	7.37
	3/19/24 M2	7.54	8.5	8.55	8.08	7.81
	Glu / Mal State 3
	Experiment Cells D0	NT	50 ng/mL TLR2	TLR3	TLR2 + 3	50 ng/mL LPS
	3/12/24 M1	4.32	3.84	4.65	4.48	4.51
	3/12/24 M2	3.99	4.9	4.7	4.79	3.2
	3/19/24 M1	4.32	4.67	4.35	4.84	5.55
	3/19/24 M2
	Citrate State 3
	Experiment Cells D0	NT	50 ng/mL TLR2	TLR3	TLR2 + 3	50 ng/mL LPS
	3/12/24 M1	1.47	1.44	1.53	1.8	1.78
	3/12/24 M2	1.15	1.73	1.37	1.73	1.08
	3/19/24 M1	0.93	0.93	0.8	0.96	1.17
	3/19/24 M2
