# Supplementary material for: Pro-inflammatory macrophage activation does not require inhibition of oxidative phosphorylation
Source: EMBO Rep. 2025 Jan 3;26(4):982–1002. doi: 10.1038/s44319-024-00351-y (PMC11850891; doi:10.1038/s44319-024-00351-y)
Supplement: Supplementary file 8 — Source data Fig. 6 [file 44319_2024_351_MOESM8_ESM.zip › 6L/4 hr Enrichment.xls]

## Sheet: Sheet1
Figure 6	Main
Panel L
	13C Gluc - M+2 AKG
	D0	NT	Pam3	Poly I:C	Both	50 ng/mL LPS
	3/12/24 M1	11.31	14.51	11.84	14.85	15.48
	3/12/24 M2	10.33	20.64	11.39	15.89	17.12
	3/19/24 M1	13.11	18.99	17.68	17.53	19.22
	3/19/24 M2	16.12	18.71	16.26	18.95	17.07
	13C Gluc - M+2 Fumarate
	D0	NT	Pam3	Poly I:C	Both	50 ng/mL LPS
	3/12/24 M1	5.38	10.3	6.82	8.97	10.64
	3/12/24 M2	4.84	11.97	7.06	11.45	12.7525
	3/19/24 M1	8.71	11.85	11.07	12.39	13.12
	3/19/24 M2	8.43	12.02	13.11	12.94	13.3759
