# Supplementary material for: Pro-inflammatory macrophage activation does not require inhibition of oxidative phosphorylation
Source: EMBO Rep. 2025 Jan 3;26(4):982–1002. doi: 10.1038/s44319-024-00351-y (PMC11850891; doi:10.1038/s44319-024-00351-y)
Supplement: Supplementary file 8 — Source data Fig. 6 [file 44319_2024_351_MOESM8_ESM.zip › 6M/4 hr TLR2 ETC Gene Expression.xls]

## Sheet: Sheet1
Figure 6	Main
Panel M
	4 HR
	PAM3
	IL1B
		Vehicle/NT		50 ng/mL Pam3		2 + 10 nM O		2 + O + 3 µM B		2 + 100 nM Pier		2 + 30 nM AA		2 + 30 µM CAT
	2/724	1	0.001	4495.81	4.49581	2059.07	2.05907	3455.58	3.45558	2736.19	2.73619	1454.53	1.45453	4691.91	4.69191
	2/14/24 M1	1	0.001	3313.87	3.31387	2265.6	2.2656	2138.91	2.13891	1757.59	1.75759	1223.07	1.22307	3439.57	3.43957
	2/14/24 M2	1.02	0.00102	2955.73	2.95573	1380.37	1.38037	2006.96	2.00696	1039.89	1.03989	1114.33	1.11433	3262.43	3.26243
	IL6
		Vehicle/NT		50 ng/mL Pam3		2 + 10 nM O		2 + O + 3 µM B		2 + 100 nM Pier		2 + 30 nM AA		2 + 30 µM CAT
	2/724	1.02	0.102	72.85	7.285	54.27	5.427	39.19	3.919	50.18	5.018	31.96	3.196	56.84	5.684
	2/14/24 M1	1	0.1	34.03	3.403	24.73	2.473	20.93	2.093	22.39	2.239	18.67	1.867	30.15	3.015
	2/14/24 M2	1.03	0.103	95.51	9.551	76.92	7.692	70.7	7.07	50.55	5.055	47.19	4.719	85.45	8.545
	NOS2
		Vehicle/NT		50 ng/mL Pam3		2 + 10 nM O		2 + O + 3 µM B		2 + 100 nM Pier		2 + 30 nM AA		2 + 30 µM CAT
	2/724	1.08	0.00108	5683.48	5.68348	6935.78	6.93578	5504.84	5.50484	5386.23	5.38623	4067.82	4.06782	6201.09	6.20109
	2/14/24 M1	1.13	0.00113	3477	3.477	3386.5	3.3865	2573.62	2.57362	2702.03	2.70203	2318.13	2.31813	3489.87	3.48987
	2/14/24 M2	1.06	0.00106	2554.07	2.55407	3168.45	3.16845	2914.71	2.91471	2061.15	2.06115	1614.64	1.61464	2867.09	2.86709
