# Supplementary material for: Pro-inflammatory macrophage activation does not require inhibition of oxidative phosphorylation
Source: EMBO Rep. 2025 Jan 3;26(4):982–1002. doi: 10.1038/s44319-024-00351-y (PMC11850891; doi:10.1038/s44319-024-00351-y)
Supplement: Supplementary file 8 — Source data Fig. 6 [file 44319_2024_351_MOESM8_ESM.zip › 6N/4 hr TLR3 ETC Gene Expression.xls]

## Sheet: Sheet1
Figure 6	Main
Panel N
	4 HR
	POLY IC
	MX1
		Vehicle/NT		Poly I:C		3 + 10 nM O		3 + O + 3 µM B		3 + 100 nM Pier		3 + 30 nM AA		3 + 30 µM CAT
	2/724	1.03	0.103	63.78	6.378	61.98	6.198	53.19	5.319	34.51	3.451	42.99	4.299	61.03	6.103
	2/14/24 M1	1.02	0.102	64.15	6.415	58.58	5.858	42	4.2	46.11	4.611	32.29	3.229	63.69	6.369
	2/14/24 M2	1.04	0.104	82.87	8.287	51.38	5.138	51.99	5.199	43.04	4.304	36.8	3.68	76.37	7.637
	IFNB1
		Vehicle/NT		Poly I:C		3 + 10 nM O		3 + O + 3 µM B		3 + 100 nM Pier		3 + 30 nM AA		3 + 30 µM CAT
	2/724	1.01	0.0101	4.98	0.0498	25.31	0.2531	21.83	0.2183	13.84	0.1384	14.28	0.1428	5.33	0.0533
	2/14/24 M1	1.01	0.0101	8.83	0.0883	51.85	0.5185	41.07	0.4107	35.55	0.3555	32.39	0.3239	7.27	0.0727
	2/14/24 M2	1.01	0.0101	9.08	0.0908	108.97	1.0897	59.99	0.5999	37.66	0.3766	34.18	0.3418	11.42	0.1142
