# Supplementary material for: Pro-inflammatory macrophage activation does not require inhibition of oxidative phosphorylation
Source: EMBO Rep. 2025 Jan 3;26(4):982–1002. doi: 10.1038/s44319-024-00351-y (PMC11850891; doi:10.1038/s44319-024-00351-y)
Supplement: Supplementary file 9 — Source data Fig. 7 [file 44319_2024_351_MOESM9_ESM.zip]

Archive with 19 entries (11 files):
- 7C/
- 7C/Serum and Lavage IL-12.xls
- .DS_Store
- 7I/
- 7I/PM Metabolite Abundances.xls
- README FIG 7.rtf
- 7F/
- 7F/PM Lactate Abun.xls
- 7E/
- 7E/PM Lactate Efflux.xls
- 7H/
- 7H/PM ATP Linked Respiration.xls
- 7G/
- 7G/PM Trace.xls
- 7B/
- 7B/.DS_Store
- 7B/Serum IL-6.xls
- 7D/
- 7D/PM Gene Expression.xls
