# Supplementary material for: Pro-inflammatory macrophage activation does not require inhibition of oxidative phosphorylation
Source: EMBO Rep. 2025 Jan 3;26(4):982–1002. doi: 10.1038/s44319-024-00351-y (PMC11850891; doi:10.1038/s44319-024-00351-y)
Supplement: Supplementary file 9 — Source data Fig. 7 [file 44319_2024_351_MOESM9_ESM.zip › 7C/Serum and Lavage IL-12.xls]

## Sheet: Sheet1
Figure 7	Main
Panel C
	IL-6 Lavage
	Mouse	Ctl	LPS
	1	2.2	167.2
	2	2.2	115.8
	3	1.1	71.1
	4	2.4	178.6
	5	1.1
	IL-12 Lavage
	Mouse	Ctl	LPS
	1	10.19	33.93
	2	11.09	38.72
	3	6.35	37.77
	4	11.98	62.4
	5	22.35
