# Supplementary material for: Pro-inflammatory macrophage activation does not require inhibition of oxidative phosphorylation
Source: EMBO Rep. 2025 Jan 3;26(4):982–1002. doi: 10.1038/s44319-024-00351-y (PMC11850891; doi:10.1038/s44319-024-00351-y)
Supplement: Supplementary file 9 — Source data Fig. 7 [file 44319_2024_351_MOESM9_ESM.zip › 7I/PM Metabolite Abundances.xls]

## Sheet: Sheet1
Figure 7	Main
Panel I
	Itaconate
	VEH	LPS
	0.0945027	6.94647
	0.107436	4.81373
	0.189262	3.47077
	0.194509	9.74066
		4.70671
	0.124549	3.33058
	Succinate
	VEH	LPS
	0.0851643	0.344456
	0.147394	0.290819
	0.0972459	0.255048
	0.0988304	0.431045
		0.275
	0.0900899	0.228649
	Citrate
	VEH	LPS
	0.277748	0.529991
	0.163898	0.641282
	0.2477	0.556936
	0.361195	0.587793
		0.165572
	0.191193	0.122431
	alpha - ketoglutarate
	VEH	LPS
	0.0384056	0.0527513
	0.0319156	0.0481514
	0.0316684	0.043779
	0.0341943	0.0902185
		0.0550172
	0.0346999	0.037275
