# Supplementary material for: Pro-inflammatory macrophage activation does not require inhibition of oxidative phosphorylation
Source: EMBO Rep. 2025 Jan 3;26(4):982–1002. doi: 10.1038/s44319-024-00351-y (PMC11850891; doi:10.1038/s44319-024-00351-y)
Supplement: Supplementary file 9 — Source data Fig. 7 [file 44319_2024_351_MOESM9_ESM.zip › 7F/PM Lactate Abun.xls]

## Sheet: Sheet1
Figure 7	Main
Panel F
	LACTATE 261
	Ctl	LPS
	1.824	2.876
	2.327	2.435
	1.563	2.775
	1.831	3.649
		3.74
	1.698	2.829
