# Supplementary material for: Pro-inflammatory macrophage activation does not require inhibition of oxidative phosphorylation
Source: EMBO Rep. 2025 Jan 3;26(4):982–1002. doi: 10.1038/s44319-024-00351-y (PMC11850891; doi:10.1038/s44319-024-00351-y)
Supplement: Supplementary file 9 — Source data Fig. 7 [file 44319_2024_351_MOESM9_ESM.zip › 7E/PM Lactate Efflux.xls]

## Sheet: Sheet1
Figure 7	Main
Panel E
	Lactate Efflux Rate
	Ctl	Resp acid.	Glycolytic scaled to 1.53	LPS	Corrected	Glycolytic scaled to 1.53
	4.95	1.881	4.69557	8.36	3.1768	7.9303
	4.15	1.577	3.93669	7.66	2.9108	7.26628
	5.25	1.995	4.98015	13.96	5.3048	13.2425
	4.85	1.843	4.60071	12.61	4.7918	11.9618
