# Supplementary material for: Pro-inflammatory macrophage activation does not require inhibition of oxidative phosphorylation
Source: EMBO Rep. 2025 Jan 3;26(4):982–1002. doi: 10.1038/s44319-024-00351-y (PMC11850891; doi:10.1038/s44319-024-00351-y)
Supplement: Supplementary file 9 — Source data Fig. 7 [file 44319_2024_351_MOESM9_ESM.zip › 7H/PM ATP Linked Respiration.xls]

## Sheet: Sheet1
Figure 7	Main
Panel H
	ATP Linked Respiration
	Ctl	LPS
		1.82
	2.85	1.82
	2.27	3.54
	3.15	2.95
	2.34
