# Supplementary material for: Pro-inflammatory macrophage activation does not require inhibition of oxidative phosphorylation
Source: EMBO Rep. 2025 Jan 3;26(4):982–1002. doi: 10.1038/s44319-024-00351-y (PMC11850891; doi:10.1038/s44319-024-00351-y)
Supplement: Supplementary file 9 — Source data Fig. 7 [file 44319_2024_351_MOESM9_ESM.zip › 7G/PM Trace.xls]

## Sheet: Sheet1
Figure 7	Main
Panel G
	Time (min)	CTL		LPS
	1.07952	4.14255	0.14725	6.72786	0.502993
	5.63159	4.17558	0.14987	6.47578	0.508988
	10.2354	4.24322	0.150077	6.30644	0.503099
	14.7792	1.86449	0.0754131	3.17362	0.274917
	19.3505	1.8626	0.0835881	2.89263	0.252349
	23.88	1.88154	0.0807121	2.80692	0.24808
	28.5545	14.8289	0.772596	11.8014	0.958736
	33.1331	14.1362	0.766869	11.7696	0.958417
	37.7484	14.6924	0.836996	11.8315	0.957126
	42.4331	1.0653	0.0391125	1.553	0.131251
	47.0554	1.1895	0.0469403	1.54017	0.136926
	51.6335	1.38352	0.0454624	1.62806	0.143537
