# Supplementary material for: Pro-inflammatory macrophage activation does not require inhibition of oxidative phosphorylation
Source: EMBO Rep. 2025 Jan 3;26(4):982–1002. doi: 10.1038/s44319-024-00351-y (PMC11850891; doi:10.1038/s44319-024-00351-y)
Supplement: Supplementary file 9 — Source data Fig. 7 [file 44319_2024_351_MOESM9_ESM.zip › 7B/Serum IL-6.xls]

## Sheet: Sheet1
Figure 7	Main
Panel B
	IL-6 Serum
	Mouse	Ctl	LPS
	1	0	78
	2	5	272
	3	0	430
	4	1	267
	5	0	558
	6	3	131
