# Supplementary material for: Pro-inflammatory macrophage activation does not require inhibition of oxidative phosphorylation
Source: EMBO Rep. 2025 Jan 3;26(4):982–1002. doi: 10.1038/s44319-024-00351-y (PMC11850891; doi:10.1038/s44319-024-00351-y)
Supplement: Supplementary file 9 — Source data Fig. 7 [file 44319_2024_351_MOESM9_ESM.zip › 7D/PM Gene Expression.xls]

## Sheet: Sheet1
Figure 7	Main
Panel D
	IL1B
	Ctl		LPS
	0.59	0.059	11.4	1.14
	2.11	0.211	8.43	0.843
	0.76	0.076	4.59	0.459
	1.05	0.105	13.83	1.383
			17.51	1.751
	IL6
	Ctl		LPS
	0.78		1.96
	1.67		1.07
	0.82		0.54
	0.93		0.93
			7.83
			2.16
	TNFA
	Ctl		LPS
	1.08	0.108	9.68	0.968
	1.54	0.154	4.48	0.448
	0.85	0.085	2.85	0.285
	0.71	0.071	17.46	1.746
			12.65	1.265
	NOS2
	Ctl		LPS
	0.71	0.0071	28.54	0.2854
	3.88	0.0388	25.13	0.2513
	0.69	0.0069	46.95	0.4695
	0.53	0.0053	128.06	1.2806
			115	1.15
	IRG1
	Ctl		LPS
	0.68		3.62
	1.54		2.4
	0.99		1.39
	0.96		1.78
			5.94
			6
